# Supplementary material for: GoM DE: interpreting structure in sequence count data with differential expression analysis allowing for grades of membership
Source: bioRxiv. 2023 Sep 14:2023.03.03.531029. Originally published 2023 Mar 6. Preprint. [Version 3] doi: 10.1101/2023.03.03.531029 (PMC10028846; doi:10.1101/2023.03.03.531029)
Supplement: Supplement 2 — Additional file 2: Tables S1, S2 Tables giving detailed statistics about DE genes identified in GoM DE analyses of PBMC (Table S1) and epithelial airway data (Table S2), with Ifsr < 0.01. Columns from left to right are: topic; ensembl id of gene (Table S1 only); gene symbol; posterior mean estimate of the l.e. LFC; posterior z-score; Ifsr. [file media-2.zip]

Archive with 3 entries (2 files):
- de_tables/
- de_tables/table_S1.csv.gz
- de_tables/table_S2.csv.gz
