# Supplementary material for: GoM DE: interpreting structure in sequence count data with differential expression analysis allowing for grades of membership
Source: bioRxiv. 2023 Sep 14:2023.03.03.531029. Originally published 2023 Mar 6. Preprint. [Version 3] doi: 10.1101/2023.03.03.531029 (PMC10028846; doi:10.1101/2023.03.03.531029)
Supplement: Supplement 3 — Additional file 3: Tables S3-S6 Tables summarizing results of gene set enrichment analyses for PBMC (Tables S3, S4) and mouse epithelial airway data (Tables S5, S6). Columns from left to right are: topic; credible set (CS); log-Bayes factor (Ibf); posterior inclusion probability (pip); SuSiE posterior mean estimate of the enrichment coefficient (coef); gene set name; gene set id; database; accession, when applicable; sub-category code, when applicable; organism brief description of the gene set; and a list of the top 10 genes, defined as the members of the gene set with the largest l.e. LFC (by magnitude). [file media-3.zip]

Archive with 9 entries (8 files):
- gsea_tables/
- gsea_tables/table_S3.xlsx
- __MACOSX/gsea_tables/._table_S3.xlsx
- gsea_tables/table_S4.xlsx
- __MACOSX/gsea_tables/._table_S4.xlsx
- gsea_tables/table_S5.xlsx
- __MACOSX/gsea_tables/._table_S5.xlsx
- gsea_tables/table_S6.xlsx
- __MACOSX/gsea_tables/._table_S6.xlsx
