# Supplementary material for: GoM DE: interpreting structure in sequence count data with differential expression analysis allowing for grades of membership
Source: bioRxiv. 2023 Sep 14:2023.03.03.531029. Originally published 2023 Mar 6. Preprint. [Version 3] doi: 10.1101/2023.03.03.531029 (PMC10028846; doi:10.1101/2023.03.03.531029)
Supplement: Supplement 6 — Additional file 6: Table S7 Table giving detailed statistics about genes identified in the gene enrichment analysis for the Mouse Atlas kidney cells. All genes with log-Bayes factor > 17 are included in this table. (Here, we use the natural logarithm.) Assuming (conservatively) that 1 out of the 22,142 tested genes is enriched, this Bayes factor corresponds to a posterior odds (PO) of PO=e17/22,142≈1,000, or a posterior probability of about 0.999 Columns from left to right are: topic; gene symbol; Ensembl gene id; log-Bayes factor; average l.e. LFC from differentially accessible peaks connected to the gene (Ifsr < 0.05). [file media-6.gz]

Archive with 1 entries (1 files):
- gene_enrich_cusanovich2018_kidney_k10.csv
