# Supplementary material for: GoM DE: interpreting structure in sequence count data with differential expression analysis allowing for grades of membership
Source: bioRxiv. 2023 Sep 14:2023.03.03.531029. Originally published 2023 Mar 6. Preprint. [Version 3] doi: 10.1101/2023.03.03.531029 (PMC10028846; doi:10.1101/2023.03.03.531029)
Supplement: Supplement 6 — Additional file 6: Table S7 Table giving detailed statistics about genes identified in the gene enrichment analysis for the Mouse Atlas kidney cells. All genes with log-Bayes factor > 17 are included in this table. (Here, we use the natural logarithm.) Assuming (conservatively) that 1 out of the 22,142 tested genes is enriched, this Bayes factor corresponds to a posterior odds (PO) of PO=e17/22,142≈1,000, or a posterior probability of about 0.999 Columns from left to right are: topic; gene symbol; Ensembl gene id; log-Bayes factor; average l.e. LFC from differentially accessible peaks connected to the gene (Ifsr < 0.05). [file media-6.gz › gene_enrich_cusanovich2018_kidney_k10.csv]

topic	symbol	ensembl	logBF	mean_le_lfc
k1	Zswim6	ENSMUSG00000032846	1253.81	-0.579
k1	Prkab1	ENSMUSG00000029513	1175.42	0.881
k1	Bicdl1	ENSMUSG00000041609	1173.06	0.866
k1	Cit	ENSMUSG00000029516	1171.15	-0.601
k1	Dync2i1	ENSMUSG00000042050	710.68	-0.489
k1	Napepld	ENSMUSG00000044968	465.86	0.875
k1	Pmpcb	ENSMUSG00000029017	465.47	0.875
k1	Psmc2	ENSMUSG00000028932	463.95	0.876
k1	Dnajc2	ENSMUSG00000029014	463.95	0.876
k1	Armc10	ENSMUSG00000038525	460.77	0.870
k1	Fbxl13	ENSMUSG00000048520	460.77	0.870
k1	Abcc12	ENSMUSG00000036872	450.18	-0.996
k1	N4bp1	ENSMUSG00000031652	450.08	-0.996
k1	Lonp2	ENSMUSG00000047866	449.90	-0.996
k1	Ankrd7	ENSMUSG00000029517	406.04	-0.497
k1	Lsm8	ENSMUSG00000044155	405.66	-0.497
k1	Igll1	ENSMUSG00000075370	288.87	-1.128
k1	Ypel1	ENSMUSG00000022773	288.70	-1.128
k1	Fgd4	ENSMUSG00000022788	288.02	-1.128
k1	Gm15941	ENSMUSG00000086992	176.09	0.707
k1	Rrm2b	ENSMUSG00000022292	168.83	-0.429
k1	Klhl31	ENSMUSG00000044938	160.67	-0.404
k1	Gclc	ENSMUSG00000032350	160.55	-0.405
k1	Lrrc1	ENSMUSG00000032352	160.23	-0.404
k1	Agbl3	ENSMUSG00000038836	150.76	0.087
k1	Cald1	ENSMUSG00000029761	141.26	-1.053
k1	Cyren	ENSMUSG00000046806	139.97	-1.047
k1	Tmem140	ENSMUSG00000057137	137.22	-1.331
k1	Mir187	ENSMUSG00000065532	90.15	-0.602
k1	2700062C07Rik	ENSMUSG00000024273	89.67	-0.602
k1	Elp2	ENSMUSG00000024271	89.43	-0.601
k1	Slc39a6	ENSMUSG00000024270	89.43	-0.601
k1	Mocos	ENSMUSG00000039616	89.40	-0.601
k1	Rprd1a	ENSMUSG00000040446	87.95	-0.602
k1	Ino80c	ENSMUSG00000047989	87.60	-0.601
k1	Galnt1	ENSMUSG00000000420	87.56	-0.601
k1	Tfap2b	ENSMUSG00000025927	72.48	-0.370
k1	Elf5	ENSMUSG00000027186	72.14	1.830
k1	Ppl	ENSMUSG00000039457	70.28	1.565
k1	Ubald1	ENSMUSG00000039568	68.05	2.035
k1	AU021092	ENSMUSG00000051669	67.87	2.106
k1	Mgrn1	ENSMUSG00000022517	67.32	2.033
k1	Cdip1	ENSMUSG00000004071	65.52	1.992
k1	Ehf	ENSMUSG00000012350	65.08	1.807
k1	Slc9b2	ENSMUSG00000037994	64.56	-0.716
k1	Cisd2	ENSMUSG00000028165	64.42	-0.716
k1	Manba	ENSMUSG00000028164	64.36	-0.716
k1	Ube2d3	ENSMUSG00000078578	64.15	-0.716
k1	Bdh2	ENSMUSG00000028167	64.12	-0.716
k1	Cenpe	ENSMUSG00000045328	64.10	-0.716
k1	Nfkb1	ENSMUSG00000028163	63.90	-0.716
k1	Klf5	ENSMUSG00000005148	63.19	2.777
k1	Gm25130	ENSMUSG00000064584	60.11	2.962
k1	Pibf1	ENSMUSG00000022064	59.24	2.953
k1	Slc7a1	ENSMUSG00000041313	59.12	2.176
k1	Alg1	ENSMUSG00000039427	59.09	1.348
k1	Gm22970	ENSMUSG00000065238	58.11	3.037
k1	U90926	ENSMUSG00000029409	55.37	2.379
k1	Fam171a2	ENSMUSG00000034685	55.22	2.725
k1	Muc20	ENSMUSG00000035638	54.97	2.540
k1	Uso1	ENSMUSG00000029407	54.75	2.380
k1	Spred3	ENSMUSG00000037239	54.38	0.438
k1	Ggn	ENSMUSG00000031493	54.38	0.438
k1	Gpatch8	ENSMUSG00000034621	54.36	2.725
k1	Psmd8	ENSMUSG00000030591	54.06	0.438
k1	Hnrnpl	ENSMUSG00000015165	53.75	0.438
k1	Actn4	ENSMUSG00000054808	53.73	0.438
k1	G3bp2	ENSMUSG00000029405	53.69	2.377
k1	Ech1	ENSMUSG00000053898	53.66	0.437
k1	Cxcl10	ENSMUSG00000034855	52.95	2.374
k1	Magi3	ENSMUSG00000052539	52.54	-0.652
k1	Scarb2	ENSMUSG00000029426	52.34	2.376
k1	Slc16a1	ENSMUSG00000032902	51.89	-0.650
k1	Lrig2	ENSMUSG00000032913	51.78	-0.650
k1	Tnfrsf21	ENSMUSG00000023915	51.44	1.849
k1	BC016548	ENSMUSG00000070794	49.85	1.647
k1	Arrdc3	ENSMUSG00000074794	47.99	-0.377
k1	Rchy1	ENSMUSG00000029397	47.95	2.351
k1	Cd2ap	ENSMUSG00000061665	46.28	2.131
k1	Sdad1	ENSMUSG00000029415	46.04	2.362
k1	Pdhx	ENSMUSG00000010914	45.96	1.873
k1	Apip	ENSMUSG00000010911	45.84	1.872
k1	Glyr1	ENSMUSG00000022536	44.38	1.262
k1	Ubn1	ENSMUSG00000039473	44.38	1.262
k1	Znhit6	ENSMUSG00000074182	43.88	0.385
k1	Odf2l	ENSMUSG00000028256	43.65	0.356
k1	Prdm10	ENSMUSG00000042496	43.48	2.082
k1	Ubl3	ENSMUSG00000001687	43.33	1.918
k1	Clca2	ENSMUSG00000036960	43.30	0.357
k1	Zfp202	ENSMUSG00000025602	42.88	1.681
k1	Ipcef1	ENSMUSG00000064065	41.55	-0.387
k1	Cnksr3	ENSMUSG00000015202	41.44	-0.387
k1	Adora1	ENSMUSG00000042429	41.27	2.216
k1	Cyb5r1	ENSMUSG00000026456	40.74	2.223
k1	Nedd4l	ENSMUSG00000024589	40.25	1.860
k1	Gramd1b	ENSMUSG00000040111	40.00	1.676
k1	Optc	ENSMUSG00000010311	39.95	2.217
k1	Nup54	ENSMUSG00000034826	39.19	2.302
k1	Aplp2	ENSMUSG00000031996	39.15	2.121
k1	Clca4c-ps	ENSMUSG00000074196	37.85	-1.036
k1	Clca4b	ENSMUSG00000074195	37.58	-1.035
k1	LOC115488833	ENSMUSG00000064768	36.62	2.010
k1	Tmed3	ENSMUSG00000032353	36.31	2.584
k1	Fam187a	ENSMUSG00000075510	36.03	2.601
k1	Ccdc103	ENSMUSG00000020930	36.03	2.601
k1	Ccdc43	ENSMUSG00000020925	36.02	2.604
k1	Eftud2	ENSMUSG00000020929	35.97	2.600
k1	Rasgrf1	ENSMUSG00000032356	35.96	2.582
k1	Ptch1	ENSMUSG00000021466	35.83	-0.634
k1	Gjc1	ENSMUSG00000034520	35.75	2.604
k1	Aopep	ENSMUSG00000021458	35.58	-0.633
k1	Fancc	ENSMUSG00000021461	35.56	-0.633
k1	Gm11627	ENSMUSG00000078640	35.49	2.604
k1	Naaa	ENSMUSG00000029413	35.27	2.213
k1	Fzd2	ENSMUSG00000050288	35.14	2.603
k1	Hrob	ENSMUSG00000034773	34.98	2.602
k1	Tmem101	ENSMUSG00000020921	34.91	2.601
k1	Slc4a1	ENSMUSG00000006574	34.90	2.601
k1	Adam11	ENSMUSG00000020926	34.88	2.602
k1	Bloodlinc	ENSMUSG00000087330	34.87	2.600
k1	Grn	ENSMUSG00000034708	34.85	2.600
k1	Itga2b	ENSMUSG00000034664	34.81	2.602
k1	G6pc3	ENSMUSG00000034793	34.75	2.600
k1	Lsm12	ENSMUSG00000020922	34.75	2.600
k1	Hdac5	ENSMUSG00000008855	34.62	2.599
k1	Morf4l1	ENSMUSG00000062270	34.59	2.575
k1	Tmub2	ENSMUSG00000034757	34.52	2.599
k1	Adamts7	ENSMUSG00000032363	34.49	2.574
k1	Atxn7l3	ENSMUSG00000059995	34.48	2.599
k1	Ubtf	ENSMUSG00000020923	34.48	2.597
k1	Gfap	ENSMUSG00000020932	34.39	1.786
k1	Ctsh	ENSMUSG00000032359	34.38	2.575
k1	Ccnf	ENSMUSG00000072082	34.20	1.990
k1	Abca17	ENSMUSG00000035435	34.13	1.989
k1	Pdpk1	ENSMUSG00000024122	34.09	1.989
k1	Tbc1d2b	ENSMUSG00000037410	33.99	2.571
k1	Nthl1	ENSMUSG00000041429	33.99	1.990
k1	Tsc2	ENSMUSG00000002496	33.96	1.989
k1	Mlst8	ENSMUSG00000024142	33.88	1.989
k1	Eci1	ENSMUSG00000024132	33.85	1.989
k1	E4f1	ENSMUSG00000024137	33.84	1.988
k1	Pkd1	ENSMUSG00000032855	33.83	1.989
k1	Mir802	ENSMUSG00000076457	33.83	2.011
k1	Pgp	ENSMUSG00000043445	33.76	1.989
k1	Gfer	ENSMUSG00000040888	33.76	1.989
k1	Noxo1	ENSMUSG00000019320	33.76	1.989
k1	Bricd5	ENSMUSG00000045744	33.68	1.989
k1	Msrb1	ENSMUSG00000075705	33.65	1.989
k1	Art3	ENSMUSG00000034842	33.62	2.213
k1	Fahd1	ENSMUSG00000045316	33.61	1.989
k1	Hagh	ENSMUSG00000024158	33.43	1.988
k1	Gm16136	ENSMUSG00000089804	31.92	2.169
k1	Timeless	ENSMUSG00000039994	31.73	2.117
k1	Grhl2	ENSMUSG00000022286	31.68	2.147
k1	Acbd4	ENSMUSG00000056938	31.68	1.959
k1	Plcd3	ENSMUSG00000020937	30.70	1.954
k1	Lrp1	ENSMUSG00000040249	30.64	2.111
k1	Nab2	ENSMUSG00000025402	30.50	2.110
k1	Arl4d	ENSMUSG00000034936	30.44	2.087
k1	Plcb4	ENSMUSG00000039943	30.39	2.164
k1	1700012D01Rik	ENSMUSG00000040195	30.26	2.108
k1	Fip1l1	ENSMUSG00000029227	29.73	1.708
k1	Mfsd6l	ENSMUSG00000048329	29.62	2.612
k1	Rabif	ENSMUSG00000042229	29.50	1.996
k1	Tmem183a	ENSMUSG00000042305	29.29	1.998
k1	Gm14210	ENSMUSG00000086928	29.23	2.164
k1	Scfd2	ENSMUSG00000062110	29.14	1.707
k1	Msra	ENSMUSG00000054733	29.10	2.436
k1	Usp46	ENSMUSG00000054814	29.07	1.705
k1	Tiam1	ENSMUSG00000002489	28.93	1.625
k1	Rdm1	ENSMUSG00000010362	28.85	2.084
k1	LOC115487916	ENSMUSG00000065767	28.85	2.084
k1	Tmem45b	ENSMUSG00000041737	28.76	1.878
k1	Gm22717	ENSMUSG00000084652	28.29	3.014
k1	Apon	ENSMUSG00000051716	28.26	2.688
k1	Brca1	ENSMUSG00000017146	28.15	2.080
k1	Nbr1	ENSMUSG00000017119	28.08	2.080
k1	Ints9	ENSMUSG00000021975	27.94	2.445
k1	Ubiad1	ENSMUSG00000047719	27.89	0.537
k1	Mtor	ENSMUSG00000028991	27.83	0.537
k1	Cryab	ENSMUSG00000032060	27.62	1.548
k1	Gm23303	ENSMUSG00000064648	27.62	0.536
k1	Stat2	ENSMUSG00000040033	26.99	2.682
k1	Apof	ENSMUSG00000047631	26.99	2.682
k1	Sdr9c7	ENSMUSG00000040127	26.94	2.682
k1	Il23a	ENSMUSG00000025383	26.91	2.683
k1	Pan2	ENSMUSG00000005682	26.91	2.683
k1	Gm23241	ENSMUSG00000064948	26.91	2.683
k1	Abtb2	ENSMUSG00000032724	26.90	1.519
k1	Crh	ENSMUSG00000049796	26.84	2.386
k1	Rdh7	ENSMUSG00000040134	26.74	2.681
k1	Casz1	ENSMUSG00000028977	26.72	0.533
k1	Zbtb39	ENSMUSG00000044617	26.71	2.682
k1	Fmnl3	ENSMUSG00000023008	26.50	1.907
k1	Baz2a	ENSMUSG00000040054	26.50	2.683
k1	2310030G06Rik	ENSMUSG00000032062	26.49	1.546
k1	Arhgap32	ENSMUSG00000041444	26.07	1.427
k1	Myh10	ENSMUSG00000020900	25.93	2.608
k1	Gm13003	ENSMUSG00000085833	25.74	-0.375
k1	Atp8b1	ENSMUSG00000039529	25.65	1.974
k1	Proser2	ENSMUSG00000045319	25.14	1.657
k1	Hspb2	ENSMUSG00000038086	24.70	1.562
k1	Tril	ENSMUSG00000043496	24.67	1.935
k1	Fyttd1	ENSMUSG00000022800	24.62	2.719
k1	Rubcn	ENSMUSG00000035629	24.51	2.713
k1	A230108P19Rik	ENSMUSG00000087125	24.42	1.840
k1	Kdm1a	ENSMUSG00000036940	24.24	-0.373
k1	Ifi35	ENSMUSG00000010358	24.23	2.033
k1	Btg1	ENSMUSG00000036478	24.21	1.383
k1	Adarb1	ENSMUSG00000020262	24.16	1.612
k1	Dhx8	ENSMUSG00000034931	24.15	2.026
k1	Cfi	ENSMUSG00000058952	23.98	1.566
k1	Myl12a	ENSMUSG00000024048	23.97	0.824
k1	Plet1	ENSMUSG00000032068	23.97	1.242
k1	Gar1	ENSMUSG00000028010	23.91	1.565
k1	Kdm4a	ENSMUSG00000033326	23.86	1.602
k1	Dixdc1	ENSMUSG00000032064	23.65	1.380
k1	Zfp532	ENSMUSG00000042439	23.64	0.466
k1	Luzp1	ENSMUSG00000001089	23.64	-0.371
k1	Mcrs1	ENSMUSG00000037570	23.54	2.187
k1	Kbtbd2	ENSMUSG00000059486	23.50	2.039
k1	4930505K14Rik	ENSMUSG00000085740	23.41	2.905
k1	Slc6a9	ENSMUSG00000028542	23.39	1.603
k1	Tmbim6	ENSMUSG00000023010	23.38	2.037
k1	Col18a1	ENSMUSG00000001435	22.96	1.611
k1	Chn2	ENSMUSG00000004633	22.84	1.920
k1	Lpin2	ENSMUSG00000024052	22.82	0.827
k1	Gal3st4	ENSMUSG00000075593	22.58	2.413
k1	Serpinb1a	ENSMUSG00000044734	22.56	1.658
k1	Gpc2	ENSMUSG00000029510	22.54	2.412
k1	Ppfia4	ENSMUSG00000026458	22.52	3.126
k1	Stag3	ENSMUSG00000036928	22.39	2.412
k1	Aarsd1	ENSMUSG00000075528	22.32	2.016
k1	Ptprf	ENSMUSG00000033295	22.20	1.600
k1	Sptbn2	ENSMUSG00000067889	22.12	2.333
k1	Gm8618	ENSMUSG00000073559	22.11	3.112
k1	Dffa	ENSMUSG00000028974	21.96	-0.587
k1	Pex14	ENSMUSG00000028975	21.96	-0.587
k1	Chit1	ENSMUSG00000026450	21.94	3.111
k1	Zscan21	ENSMUSG00000037017	21.94	2.412
k1	Mblac1	ENSMUSG00000049285	21.90	2.418
k1	Cenpf	ENSMUSG00000026605	21.90	1.243
k1	Kcnj1	ENSMUSG00000041248	21.88	0.592
k1	Gm10787	ENSMUSG00000074919	21.77	1.613
k1	Ap4m1	ENSMUSG00000019518	21.75	2.412
k1	Mcm7	ENSMUSG00000029730	21.75	2.412
k1	Mir106b	ENSMUSG00000065514	21.75	2.412
k1	Tardbp	ENSMUSG00000041459	21.68	-0.586
k1	Lamtor4	ENSMUSG00000050552	21.66	2.413
k1	Pcbp3	ENSMUSG00000001120	21.59	1.612
k1	Zfp157	ENSMUSG00000036898	21.53	2.417
k1	Aqp5	ENSMUSG00000044217	21.52	2.608
k1	Slc19a1	ENSMUSG00000001436	21.50	1.612
k1	Zkscan1	ENSMUSG00000029729	21.41	2.412
k1	Cnga1	ENSMUSG00000067220	21.40	2.093
k1	Nipal1	ENSMUSG00000067219	21.40	2.093
k1	Ptpn14	ENSMUSG00000026604	21.21	1.222
k1	Bcat1	ENSMUSG00000030268	21.20	1.623
k1	Ip6k1	ENSMUSG00000032594	21.14	1.573
k1	Rogdi	ENSMUSG00000022540	21.11	1.051
k1	Fam207a	ENSMUSG00000032977	21.11	1.612
k1	Tifa	ENSMUSG00000046688	21.11	1.879
k1	Klf6	ENSMUSG00000000078	21.04	1.900
k1	Fam241a	ENSMUSG00000050549	20.90	1.878
k1	Tcte2	ENSMUSG00000038347	20.83	-0.307
k1	Rpl35a	ENSMUSG00000060636	20.80	1.781
k1	Mon1a	ENSMUSG00000032583	20.66	1.570
k1	Usp6nl	ENSMUSG00000039046	20.66	1.756
k1	Pde1c	ENSMUSG00000004347	20.59	2.131
k1	Fuz	ENSMUSG00000011658	20.54	2.024
k1	Med25	ENSMUSG00000002968	20.54	2.024
k1	C87436	ENSMUSG00000046679	20.51	1.953
k1	Gimap9	ENSMUSG00000051124	20.51	2.315
k1	Tra2a	ENSMUSG00000029817	20.47	2.318
k1	Ap1ar	ENSMUSG00000074238	20.34	1.872
k1	Lrrc61	ENSMUSG00000073096	20.34	2.315
k1	Cat	ENSMUSG00000027187	20.28	2.251
k1	Arhgef37	ENSMUSG00000045094	20.27	1.398
k1	Iqcg	ENSMUSG00000035578	20.27	2.156
k1	Rnu2-10	ENSMUSG00000065944	20.26	1.903
k1	Dop1b	ENSMUSG00000022946	20.26	2.171
k1	Lamc1	ENSMUSG00000026478	20.25	1.477
k1	Capn5	ENSMUSG00000035547	20.22	1.530
k1	Aoc1	ENSMUSG00000029811	20.15	2.317
k1	Avl9	ENSMUSG00000029787	20.14	2.030
k1	Gm15517	ENSMUSG00000087376	20.06	2.027
k1	Ufsp1	ENSMUSG00000051502	19.99	1.736
k1	Sod1	ENSMUSG00000022982	19.99	1.299
k1	Dstyk	ENSMUSG00000042046	19.97	1.643
k1	Klhdc8a	ENSMUSG00000042115	19.84	1.644
k1	1700008O03Rik	ENSMUSG00000008028	19.80	2.026
k1	Gm24867	ENSMUSG00000077349	19.80	-0.305
k1	Ccdc102a	ENSMUSG00000063605	19.77	1.783
k1	Shank1	ENSMUSG00000038738	19.75	2.026
k1	Wdr26	ENSMUSG00000038733	19.71	1.650
k1	Fxyd4	ENSMUSG00000004988	19.70	2.994
k1	Larp7	ENSMUSG00000027968	19.68	1.873
k1	Zgrf1	ENSMUSG00000051278	19.68	1.873
k1	Lamc2	ENSMUSG00000026479	19.64	1.477
k1	Mybpc2	ENSMUSG00000038670	19.61	2.026
k1	Josd2	ENSMUSG00000038695	19.61	2.026
k1	Aspdh	ENSMUSG00000038704	19.61	2.026
k1	Lins1	ENSMUSG00000053091	19.55	1.332
k1	1110032A03Rik	ENSMUSG00000037971	19.44	1.618
k1	Fdxacb1	ENSMUSG00000037845	19.44	1.618
k1	Smg7	ENSMUSG00000042772	19.44	1.474
k1	Elk4	ENSMUSG00000026436	19.44	1.643
k1	Cbr3	ENSMUSG00000022947	19.41	2.175
k1	Slc45a3	ENSMUSG00000026435	19.40	1.643
k1	Vat1	ENSMUSG00000034993	19.40	1.903
k1	Uba7	ENSMUSG00000032596	19.38	1.583
k1	Rnd2	ENSMUSG00000001313	19.37	1.903
k1	Asb7	ENSMUSG00000030509	19.35	1.332
k1	Lrrc72	ENSMUSG00000020545	19.27	1.791
k1	Smarcd1	ENSMUSG00000023018	19.22	2.558
k1	Ap2a1	ENSMUSG00000060279	19.21	2.026
k1	Rspry1	ENSMUSG00000050079	19.17	1.782
k1	Psme3ip1	ENSMUSG00000031774	19.17	1.782
k1	Slc4a1ap	ENSMUSG00000029141	19.10	0.849
k1	Supt7l	ENSMUSG00000053134	19.10	0.849
k1	Pnkp	ENSMUSG00000002963	19.07	2.025
k1	Cdk18	ENSMUSG00000026437	18.98	1.643
k1	Ppp2r1b	ENSMUSG00000032058	18.83	1.269
k1	Nvl	ENSMUSG00000026516	18.79	1.644
k1	Nuak2	ENSMUSG00000009772	18.76	1.642
k1	Strip2	ENSMUSG00000039629	18.74	2.094
k1	Hnrnpf	ENSMUSG00000042079	18.71	3.007
k1	Tspan13	ENSMUSG00000020577	18.71	1.789
k1	Bzw2	ENSMUSG00000020547	18.59	1.788
k1	Ankmy2	ENSMUSG00000036188	18.57	1.788
k1	Elovl6	ENSMUSG00000041220	18.56	1.157
k1	Mcub	ENSMUSG00000027994	18.51	2.775
k1	Mst1r	ENSMUSG00000032584	18.50	1.581
k1	Gm23856	ENSMUSG00000089005	18.50	1.581
k1	Fut9	ENSMUSG00000055373	18.50	1.449
k1	Pla2g12a	ENSMUSG00000027999	18.45	2.760
k1	Lrfn4	ENSMUSG00000045045	18.36	2.702
k1	Slc26a2	ENSMUSG00000034320	18.11	1.135
k1	Cp	ENSMUSG00000003617	18.01	2.997
k1	Hnrnpu	ENSMUSG00000039630	17.85	3.074
k1	Sec24b	ENSMUSG00000001052	17.77	2.770
k1	Zfp637	ENSMUSG00000059689	17.77	3.021
k1	Gm960	ENSMUSG00000071691	17.71	2.692
k1	Ptbp3	ENSMUSG00000028382	17.57	1.156
k1	Mpp3	ENSMUSG00000052373	17.55	1.950
k1	Twf1	ENSMUSG00000022451	17.54	1.547
k1	E130308A19Rik	ENSMUSG00000045071	17.50	1.175
k1	Tns3	ENSMUSG00000020422	17.46	1.885
k1	Sox5	ENSMUSG00000041540	17.45	1.629
k1	Taf5l	ENSMUSG00000038697	17.34	1.931
k1	Urb2	ENSMUSG00000031976	17.34	1.931
k1	Mir1967	ENSMUSG00000088414	17.34	1.931
k1	Dab2	ENSMUSG00000022150	17.33	1.442
k1	Ackr3	ENSMUSG00000044337	17.32	2.194
k1	Fanca	ENSMUSG00000032815	17.27	1.919
k1	Dusp3	ENSMUSG00000003518	17.26	1.940
k1	Cfap97d1	ENSMUSG00000010841	17.26	1.940
k1	Tgif1	ENSMUSG00000047407	17.22	-0.534
k1	Tsg101	ENSMUSG00000014402	17.10	2.519
k1	Fam174b	ENSMUSG00000078670	17.03	2.023
k1	Tspan33	ENSMUSG00000001763	17.02	2.093
k1	Spty2d1	ENSMUSG00000049516	17.02	2.534
k2	Dnajc28	ENSMUSG00000039763	4279.58	0.537
k2	Gm23210	ENSMUSG00000089293	4279.57	0.537
k2	Tmem50b	ENSMUSG00000022964	4279.55	0.537
k2	Cryzl1	ENSMUSG00000058240	4279.55	0.537
k2	Ifngr2	ENSMUSG00000022965	4279.36	0.537
k2	Gart	ENSMUSG00000022962	4279.31	0.537
k2	Son	ENSMUSG00000022961	4279.31	0.537
k2	Atp5o	ENSMUSG00000022956	4279.29	0.537
k2	Slc5a3	ENSMUSG00000089774	4279.18	0.537
k2	Mrps6	ENSMUSG00000039680	4279.00	0.537
k2	Itsn1	ENSMUSG00000022957	4278.97	0.537
k2	Gm23196	ENSMUSG00000089431	2494.96	0.588
k2	Npnt	ENSMUSG00000040998	2494.47	0.588
k2	Dab2ip	ENSMUSG00000026883	1597.08	0.721
k2	Ttll11	ENSMUSG00000026885	1595.68	0.165
k2	Nudt4	ENSMUSG00000020029	1284.35	0.152
k2	Mir3058	ENSMUSG00000092867	1283.54	0.150
k2	Gm24433	ENSMUSG00000077268	1274.10	0.495
k2	Socs2	ENSMUSG00000020027	1266.40	1.191
k2	Eea1	ENSMUSG00000036499	1248.06	-0.104
k2	Mrpl42	ENSMUSG00000062981	1234.82	0.906
k2	Cradd	ENSMUSG00000045867	1225.19	0.420
k2	Zfp101	ENSMUSG00000055240	1221.06	-0.560
k2	Hnrnpm	ENSMUSG00000059208	1220.48	-0.560
k2	Kank3	ENSMUSG00000042099	1220.43	-0.560
k2	Marchf2	ENSMUSG00000079557	1220.31	-0.559
k2	Angptl4	ENSMUSG00000002289	1220.16	-0.559
k2	Ube2n	ENSMUSG00000074781	1220.07	0.060
k2	Cdk7	ENSMUSG00000069089	1189.89	-0.873
k2	Slc30a5	ENSMUSG00000021629	1184.65	-0.976
k2	Ccnb1	ENSMUSG00000041431	1091.81	-0.775
k2	Mrps36	ENSMUSG00000061474	1089.58	-0.775
k2	Gm23116	ENSMUSG00000089106	683.26	-0.462
k2	Snai2	ENSMUSG00000022676	682.51	-0.462
k2	Abca4	ENSMUSG00000028125	422.76	0.422
k2	Gm4609	ENSMUSG00000078592	394.74	-0.128
k2	Efna5	ENSMUSG00000048915	388.53	-0.233
k2	Arhgap29	ENSMUSG00000039831	372.24	0.680
k2	Avpr2	ENSMUSG00000031390	297.50	-0.712
k2	Idh3g	ENSMUSG00000002010	297.34	-0.712
k2	Ssr4	ENSMUSG00000002014	297.34	-0.712
k2	Abcd1	ENSMUSG00000031378	297.07	-0.712
k2	Bcap31	ENSMUSG00000002015	297.01	-0.712
k2	Arhgap4	ENSMUSG00000031389	296.72	-0.712
k2	Flna	ENSMUSG00000031328	296.62	-0.712
k2	Hcfc1	ENSMUSG00000031386	296.57	-0.712
k2	Srgap3	ENSMUSG00000030257	292.82	-0.739
k2	Fli1	ENSMUSG00000016087	206.85	0.039
k2	Slc17a2	ENSMUSG00000036110	204.23	-0.370
k2	Hfe	ENSMUSG00000006611	203.79	-0.370
k2	H2bc7	ENSMUSG00000069268	203.74	-0.370
k2	Slc17a3	ENSMUSG00000036083	203.71	-0.370
k2	H1f1	ENSMUSG00000049539	203.63	-0.370
k2	H4c1	ENSMUSG00000060093	203.63	-0.370
k2	H3c1	ENSMUSG00000069265	203.63	-0.370
k2	H3c3	ENSMUSG00000069310	203.57	-0.370
k2	H2bc3	ENSMUSG00000075031	203.57	-0.370
k2	H4c2	ENSMUSG00000069266	203.56	-0.370
k2	H2ac4	ENSMUSG00000061615	203.45	-0.370
k2	H2ac5-ps	ENSMUSG00000080999	203.45	-0.370
k2	Slc17a1	ENSMUSG00000021335	203.43	-0.370
k2	H1f4	ENSMUSG00000051627	203.40	-0.370
k2	H2bc6	ENSMUSG00000047246	203.40	-0.370
k2	H2bc8	ENSMUSG00000058385	203.35	-0.370
k2	C230035I16Rik	ENSMUSG00000085024	203.32	-0.370
k2	H2ac7	ENSMUSG00000071478	203.24	-0.370
k2	H2ac8	ENSMUSG00000069272	203.20	-0.370
k2	Kcnj5	ENSMUSG00000032034	197.46	0.742
k2	Kcnj1	ENSMUSG00000041248	197.27	0.742
k2	Atp1a1	ENSMUSG00000033161	157.36	0.892
k2	Gm13003	ENSMUSG00000085833	141.82	-0.727
k2	Luzp1	ENSMUSG00000001089	141.43	-0.727
k2	Kdm1a	ENSMUSG00000036940	141.35	-0.727
k2	Ccdc171	ENSMUSG00000052407	141.04	0.444
k2	Snapc3	ENSMUSG00000028483	139.90	0.443
k2	Psip1	ENSMUSG00000028484	139.74	0.443
k2	Clec7a	ENSMUSG00000079293	115.60	1.901
k2	Olr1	ENSMUSG00000030162	114.52	1.900
k2	Tmem52b	ENSMUSG00000030160	113.87	1.889
k2	Hadh	ENSMUSG00000027984	110.80	1.955
k2	Gabarapl1	ENSMUSG00000030161	108.64	1.983
k2	Clec1b	ENSMUSG00000030159	106.09	1.830
k2	Cenph	ENSMUSG00000045273	96.58	-1.178
k2	Elp1	ENSMUSG00000028431	93.77	-0.264
k2	Ctnnal1	ENSMUSG00000038816	93.26	-0.264
k2	Tmem245	ENSMUSG00000055296	93.01	-0.264
k2	Epb41l4b	ENSMUSG00000028434	92.93	-0.263
k2	Ptpn3	ENSMUSG00000038764	92.45	-0.263
k2	Gm12530	ENSMUSG00000085967	92.23	-0.263
k2	Vangl1	ENSMUSG00000027860	91.75	0.531
k2	Tsc22d1	ENSMUSG00000022010	83.18	1.891
k2	Cd9	ENSMUSG00000030342	83.09	1.374
k2	Scnn1a	ENSMUSG00000030340	80.11	1.230
k2	Ltbr	ENSMUSG00000030339	79.36	1.229
k2	Cdc42	ENSMUSG00000006699	76.08	-0.546
k2	Usp48	ENSMUSG00000043411	75.95	-0.547
k2	Rap1gapos	ENSMUSG00000087476	75.14	-0.546
k2	Hspg2	ENSMUSG00000028763	75.12	-0.546
k2	Ece1	ENSMUSG00000057530	74.75	-0.546
k2	Rap1gap	ENSMUSG00000041351	73.97	-0.546
k2	Tnfrsf1a	ENSMUSG00000030341	73.77	1.188
k2	Adrb1	ENSMUSG00000035283	73.60	0.914
k2	Iffo1	ENSMUSG00000038271	72.74	1.212
k2	Dclre1a	ENSMUSG00000025077	71.48	0.365
k2	Nhlrc2	ENSMUSG00000025078	71.48	0.365
k2	Casp6	ENSMUSG00000027997	67.26	-0.323
k2	Enpep	ENSMUSG00000028024	66.92	-0.322
k2	Egf	ENSMUSG00000028017	66.81	-0.322
k2	Klhl3	ENSMUSG00000014164	66.44	1.408
k2	Ccna2	ENSMUSG00000027715	63.00	-0.892
k2	Emx1	ENSMUSG00000033726	61.76	1.737
k2	Trpm6	ENSMUSG00000024727	60.26	2.502
k2	Klf13	ENSMUSG00000052040	59.76	-0.476
k2	Plekhg6	ENSMUSG00000038167	59.07	0.838
k2	Slc25a4	ENSMUSG00000031633	58.66	-1.136
k2	Cenpu	ENSMUSG00000031629	58.00	-1.136
k2	Acsl1	ENSMUSG00000018796	57.96	-1.136
k2	Mir874	ENSMUSG00000077962	57.22	1.571
k2	Wnk1	ENSMUSG00000045962	57.16	3.254
k2	Lef1	ENSMUSG00000027985	56.80	1.963
k2	Mt1	ENSMUSG00000031765	56.68	1.796
k2	Sfxn5	ENSMUSG00000033720	56.06	1.686
k2	2210016F16Rik	ENSMUSG00000021550	55.40	1.396
k2	Spr	ENSMUSG00000033735	55.10	1.793
k2	Mir760	ENSMUSG00000076456	54.77	0.631
k2	Igsf3	ENSMUSG00000042035	54.45	0.363
k2	Rab11fip5	ENSMUSG00000051343	54.14	1.790
k2	Vamp1	ENSMUSG00000030337	54.12	0.829
k2	Il15ra	ENSMUSG00000023206	52.22	1.003
k2	Hpcal1	ENSMUSG00000071379	52.21	1.960
k2	Gapdh	ENSMUSG00000057666	52.18	0.818
k2	Mt2	ENSMUSG00000031762	52.10	1.905
k2	Nipa1	ENSMUSG00000047037	51.74	-0.364
k2	Herc2	ENSMUSG00000030451	51.58	-0.364
k2	Prkcq	ENSMUSG00000026778	50.25	0.338
k2	Lrrtm2	ENSMUSG00000071862	50.07	1.161
k2	Pfkfb3	ENSMUSG00000026773	49.85	0.338
k2	Clec12a	ENSMUSG00000053063	49.53	2.133
k2	Atp6v1c2	ENSMUSG00000020566	49.14	1.892
k2	Patj	ENSMUSG00000061859	49.11	-0.562
k2	Slc19a2	ENSMUSG00000040918	49.10	1.538
k2	Ccdc181	ENSMUSG00000026578	49.05	1.308
k2	Clec2m	ENSMUSG00000047720	48.51	1.777
k2	Atp1b1	ENSMUSG00000026576	48.50	1.535
k2	Ubqln1	ENSMUSG00000005312	48.39	1.444
k2	Tmem63b	ENSMUSG00000036026	48.26	1.479
k2	Mrpl14	ENSMUSG00000023939	48.11	1.479
k2	Dhx35	ENSMUSG00000027655	47.89	1.960
k2	Hnrnpa0	ENSMUSG00000007836	47.63	1.420
k2	Simc1	ENSMUSG00000043183	47.04	1.816
k2	Idnk	ENSMUSG00000050002	46.86	1.193
k2	Kank4	ENSMUSG00000035407	46.43	0.407
k2	Syt17	ENSMUSG00000058420	46.20	2.008
k2	4833439L19Rik	ENSMUSG00000025871	43.16	1.710
k2	Atp9b	ENSMUSG00000024566	43.05	2.413
k2	Clec2d	ENSMUSG00000030157	42.60	1.864
k2	Sall3	ENSMUSG00000024565	42.39	2.408
k2	Ccdc148	ENSMUSG00000036641	42.08	0.358
k2	Hs2st1	ENSMUSG00000040151	41.17	-0.344
k2	Selenof	ENSMUSG00000037072	41.17	-0.344
k2	Lmo4	ENSMUSG00000028266	40.95	-0.344
k2	Pkp4	ENSMUSG00000026991	40.88	0.357
k2	Arl10	ENSMUSG00000025870	38.80	1.597
k2	Sfrp1	ENSMUSG00000031548	38.67	1.940
k2	Cyp17a1	ENSMUSG00000003555	38.62	2.199
k2	Prdm16os	ENSMUSG00000085069	38.17	0.360
k2	Klk1b7-ps	ENSMUSG00000060161	37.58	1.665
k2	Acp6	ENSMUSG00000028093	37.55	1.696
k2	LOC115486330	ENSMUSG00000089556	37.42	0.715
k2	Arl6ip1	ENSMUSG00000030654	37.34	1.999
k2	Cd24a	ENSMUSG00000047139	37.01	-0.740
k2	Qrsl1	ENSMUSG00000019863	36.84	-0.740
k2	Rtn4ip1	ENSMUSG00000019864	36.68	-0.740
k2	Trim8	ENSMUSG00000025034	36.60	2.193
k2	Klk15	ENSMUSG00000055193	36.60	1.660
k2	Gkap1	ENSMUSG00000021552	36.49	1.170
k2	Ankrd34a	ENSMUSG00000049097	36.45	1.698
k2	Pex11b	ENSMUSG00000028102	36.44	1.698
k2	Prdm16	ENSMUSG00000039410	36.43	0.360
k2	Polr3gl	ENSMUSG00000028104	36.36	1.698
k2	Cd160	ENSMUSG00000038304	36.29	1.698
k2	Txnip	ENSMUSG00000038393	36.17	1.698
k2	1700028J19Rik	ENSMUSG00000038782	36.10	1.665
k2	Gm15441	ENSMUSG00000074398	36.10	1.698
k2	Klk1	ENSMUSG00000063903	36.04	1.662
k2	Rps15a	ENSMUSG00000008683	36.04	1.996
k2	Sufu	ENSMUSG00000025231	35.96	2.191
k2	Slc16a5	ENSMUSG00000045775	35.47	1.221
k2	Tbc1d1	ENSMUSG00000029174	35.31	1.409
k2	Ccdc117	ENSMUSG00000020482	35.12	2.388
k2	Klk1b5	ENSMUSG00000066512	35.11	1.660
k2	Papss1	ENSMUSG00000028032	35.05	1.834
k2	Zfp648	ENSMUSG00000066797	34.99	1.658
k2	Faf2	ENSMUSG00000025873	34.99	1.583
k2	Ice1	ENSMUSG00000034525	34.87	1.272
k2	Adamts16	ENSMUSG00000049538	34.82	1.272
k2	Lpar5	ENSMUSG00000067714	34.50	0.566
k2	Nmrk1	ENSMUSG00000037847	34.48	2.226
k2	Xbp1	ENSMUSG00000020484	34.46	2.386
k2	Znrf3	ENSMUSG00000041961	34.37	2.386
k2	Tapbpl	ENSMUSG00000038213	34.33	0.565
k2	Ddx55	ENSMUSG00000029389	34.12	-0.445
k2	Tctn2	ENSMUSG00000029386	34.12	-0.445
k2	Mir3968	ENSMUSG00000093096	34.05	1.220
k2	Mecom	ENSMUSG00000027684	33.99	0.130
k2	Atp6v0a2	ENSMUSG00000038023	33.95	-0.445
k2	Rilpl1	ENSMUSG00000029392	33.73	-0.444
k2	Mif4gd	ENSMUSG00000020743	33.73	1.218
k2	Ctnna1	ENSMUSG00000037815	33.72	0.674
k2	Tmed2	ENSMUSG00000029390	33.71	-0.444
k2	Cdk2ap1	ENSMUSG00000029394	33.66	-0.444
k2	Kmt5a	ENSMUSG00000049327	33.61	-0.443
k2	Snrnp35	ENSMUSG00000029402	33.60	-0.443
k2	Rilpl2	ENSMUSG00000029401	33.60	-0.443
k2	Kif27	ENSMUSG00000060176	33.55	1.418
k2	Scube3	ENSMUSG00000038677	33.54	1.757
k2	Abcb9	ENSMUSG00000029408	33.53	-0.443
k2	Slc25a19	ENSMUSG00000020744	33.51	1.220
k2	Pitpnm2	ENSMUSG00000029406	33.43	-0.443
k2	Blzf1	ENSMUSG00000026577	32.95	1.424
k2	4930432M17Rik	ENSMUSG00000074248	32.66	1.800
k2	Klk1b22	ENSMUSG00000060177	32.66	1.760
k2	A730020M07Rik	ENSMUSG00000044522	32.64	0.500
k2	Chd4	ENSMUSG00000063870	32.45	1.455
k2	Fmn1	ENSMUSG00000044042	32.33	1.694
k2	Mgme1	ENSMUSG00000027424	32.29	2.023
k2	Snord17	ENSMUSG00000077714	32.29	2.023
k2	Nme7	ENSMUSG00000026575	32.19	1.423
k2	Snx5	ENSMUSG00000027423	32.12	2.023
k2	Pcgf6	ENSMUSG00000025050	32.08	2.103
k2	Mir705	ENSMUSG00000076012	32.01	2.081
k2	Klk1b1	ENSMUSG00000063133	31.86	1.753
k2	Actrt2	ENSMUSG00000051276	31.67	0.650
k2	Rbbp9	ENSMUSG00000027428	31.60	2.024
k2	Rps10	ENSMUSG00000052146	31.59	1.777
k2	Kat14	ENSMUSG00000027425	31.53	2.022
k2	Dcun1d4	ENSMUSG00000051674	31.53	0.806
k2	Mtres1	ENSMUSG00000019797	31.49	-0.827
k2	Actrt3	ENSMUSG00000037737	31.40	0.163
k2	Mynn	ENSMUSG00000037730	31.40	0.163
k2	Ovol2	ENSMUSG00000037279	31.37	2.023
k2	Sfxn2	ENSMUSG00000025036	31.35	2.101
k2	Jpt1	ENSMUSG00000020737	31.32	0.719
k2	Snrpc	ENSMUSG00000024217	31.30	1.780
k2	Copz1	ENSMUSG00000060992	31.19	0.825
k2	Def6	ENSMUSG00000002257	31.18	1.773
k2	Uhrf1bp1	ENSMUSG00000039512	31.17	1.778
k2	Arl3	ENSMUSG00000025035	31.15	2.100
k2	Sumo2	ENSMUSG00000020738	31.13	0.719
k2	Tcp11	ENSMUSG00000062859	31.11	1.780
k2	Wbp1l	ENSMUSG00000047731	31.10	2.100
k2	Armc7	ENSMUSG00000057219	31.09	0.720
k2	Gm15889	ENSMUSG00000089712	31.08	1.598
k2	Fance	ENSMUSG00000007570	30.93	1.774
k2	Zfp523	ENSMUSG00000024220	30.91	1.781
k2	Dnah12	ENSMUSG00000021879	30.88	1.677
k2	Rpl10a	ENSMUSG00000037805	30.81	1.772
k2	Nup85	ENSMUSG00000020739	30.78	0.720
k2	Nt5c	ENSMUSG00000020736	30.76	0.721
k2	Mrps7	ENSMUSG00000046756	30.74	0.720
k2	Gga3	ENSMUSG00000020740	30.74	0.720
k2	Taf11	ENSMUSG00000024218	30.66	1.781
k2	Nudt3	ENSMUSG00000024213	30.63	1.778
k2	Atp5h	ENSMUSG00000034566	30.63	0.721
k2	Ppard	ENSMUSG00000002250	30.60	1.780
k2	Tead3	ENSMUSG00000002249	30.57	1.774
k2	Selp	ENSMUSG00000026580	30.54	1.254
k2	Kctd2	ENSMUSG00000016940	30.51	0.721
k2	Mir706	ENSMUSG00000076217	30.47	3.356
k2	Il17rd	ENSMUSG00000040717	30.46	1.676
k2	Arl4c	ENSMUSG00000049866	30.46	1.800
k2	Pank4	ENSMUSG00000029056	30.44	0.683
k2	Anks1	ENSMUSG00000024219	30.42	1.781
k2	Ankrd13c	ENSMUSG00000039988	30.28	-0.780
k2	Pdia6	ENSMUSG00000020571	30.24	1.854
k2	Atp2b4	ENSMUSG00000026463	30.22	1.924
k2	Kif20a	ENSMUSG00000003779	30.22	0.888
k2	Brd8	ENSMUSG00000003778	30.22	0.888
k2	Rnf115	ENSMUSG00000028098	30.19	2.127
k2	Polr3c	ENSMUSG00000028099	30.19	2.127
k2	Gm22581	ENSMUSG00000065669	30.19	2.127
k2	Odc1	ENSMUSG00000011179	30.09	1.855
k2	Gm22748	ENSMUSG00000064427	30.09	1.855
k2	Lrrc40	ENSMUSG00000063052	30.08	-0.779
k2	Srsf11	ENSMUSG00000055436	30.08	-0.779
k2	Rbm8a	ENSMUSG00000038374	30.06	2.127
k2	6330549D23Rik	ENSMUSG00000045327	30.06	2.127
k2	Serp2	ENSMUSG00000052584	30.03	1.809
k2	Aebp1	ENSMUSG00000020473	30.01	1.738
k2	Klk1b24	ENSMUSG00000063713	29.58	1.772
k2	Mrps24	ENSMUSG00000020477	29.47	1.730
k2	Vegfa	ENSMUSG00000023951	29.38	1.007
k2	Dbnl	ENSMUSG00000020476	29.29	1.727
k2	Reep2	ENSMUSG00000038555	29.22	0.403
k2	Polm	ENSMUSG00000020474	29.19	1.725
k2	Nudt21	ENSMUSG00000031754	29.04	1.598
k2	Ogfod1	ENSMUSG00000033009	29.04	1.598
k2	Abhd6	ENSMUSG00000025277	28.96	1.460
k2	Capn11	ENSMUSG00000058626	28.93	2.441
k2	Pold2	ENSMUSG00000020471	28.86	1.729
k2	Nfkbie	ENSMUSG00000023947	28.45	1.010
k2	Fgfbp1	ENSMUSG00000048373	28.44	0.510
k2	Cdc23	ENSMUSG00000024370	28.43	0.402
k2	Ube2d-ps	ENSMUSG00000083844	28.40	1.719
k2	Ykt6	ENSMUSG00000002741	28.26	2.208
k2	Gck	ENSMUSG00000041798	28.26	2.208
k2	Slc29a1	ENSMUSG00000023942	28.19	1.005
k2	Tti1	ENSMUSG00000027650	28.19	1.563
k2	Gm5292	ENSMUSG00000059565	28.04	0.510
k2	Lax1	ENSMUSG00000051998	28.00	1.926
k2	D030056L22Rik	ENSMUSG00000047044	27.96	3.049
k2	Cttnbp2nl	ENSMUSG00000062127	27.95	-0.864
k2	Tapt1	ENSMUSG00000046985	27.89	0.510
k2	Ccdc25	ENSMUSG00000022035	27.87	1.493
k2	Esco2	ENSMUSG00000022034	27.87	1.493
k2	Gm25388	ENSMUSG00000087964	27.81	0.410
k2	Capza1	ENSMUSG00000070372	27.80	-0.863
k2	St7l	ENSMUSG00000045576	27.80	-0.863
k2	Nop16	ENSMUSG00000025869	27.77	1.373
k2	Higd2a	ENSMUSG00000025868	27.77	1.373
k2	Urgcp	ENSMUSG00000049680	27.70	2.206
k2	Rprd1b	ENSMUSG00000027651	27.68	1.562
k2	Rhoc	ENSMUSG00000002233	27.65	-0.862
k2	Taf5	ENSMUSG00000025049	27.62	2.572
k2	Prom1	ENSMUSG00000029086	27.59	0.509
k2	Gpat4	ENSMUSG00000031545	27.58	1.313
k2	Mov10	ENSMUSG00000002227	27.52	-0.863
k2	Atp5md	ENSMUSG00000071528	27.47	2.572
k2	Gm15549	ENSMUSG00000081745	27.46	0.284
k2	Pdcd11	ENSMUSG00000025047	27.45	2.572
k2	Csgalnact1	ENSMUSG00000036356	27.44	0.284
k2	BB557941	ENSMUSG00000084938	27.43	0.409
k2	Arhgap11a	ENSMUSG00000041219	27.43	1.720
k2	4930555B11Rik	ENSMUSG00000086396	27.40	0.409
k2	Atp6v1b2	ENSMUSG00000006273	27.40	0.284
k2	Lpl	ENSMUSG00000015568	27.39	0.283
k2	Gpd2	ENSMUSG00000026827	27.39	0.409
k2	Ints10	ENSMUSG00000031864	27.38	0.283
k2	Borcs7	ENSMUSG00000062376	27.38	2.572
k2	Herpud1	ENSMUSG00000031770	27.36	1.636
k2	Nt5c2	ENSMUSG00000025041	27.36	2.571
k2	Slc18a1	ENSMUSG00000036330	27.33	0.284
k2	Otop3	ENSMUSG00000018862	27.29	0.983
k2	Cbx5	ENSMUSG00000009575	26.89	0.044
k2	Kap	ENSMUSG00000032758	26.60	1.689
k2	Aatf	ENSMUSG00000018697	26.33	1.632
k2	Etv6	ENSMUSG00000030199	26.20	1.689
k2	Camk2b	ENSMUSG00000057897	26.17	2.214
k2	Mrm1	ENSMUSG00000018405	26.12	1.631
k2	Lhx1	ENSMUSG00000018698	25.99	1.630
k2	Lhx1os	ENSMUSG00000087211	25.99	1.630
k2	Golga7	ENSMUSG00000015341	25.47	1.335
k2	Grin2c	ENSMUSG00000020734	25.44	0.962
k2	Gm5535	ENSMUSG00000074758	25.37	2.421
k2	Ggnbp2	ENSMUSG00000020530	25.30	1.631
k2	Myo19	ENSMUSG00000020527	25.11	1.630
k2	Pigw	ENSMUSG00000045140	25.11	1.630
k2	Tmem104	ENSMUSG00000045980	24.89	0.959
k2	Lrmda	ENSMUSG00000063458	24.88	1.256
k2	Zfp704	ENSMUSG00000040209	24.86	1.706
k2	Ntrk1	ENSMUSG00000028072	24.84	-0.559
k2	Insrr	ENSMUSG00000005640	24.84	-0.559
k2	Nat9	ENSMUSG00000015542	24.81	0.956
k2	Brd8dc	ENSMUSG00000049357	24.73	-0.214
k2	Dtd1	ENSMUSG00000027430	24.72	2.418
k2	Scara5	ENSMUSG00000022032	24.71	1.413
k2	Dhrs11	ENSMUSG00000034449	24.68	1.629
k2	Cdc25c	ENSMUSG00000044201	24.66	-0.213
k2	Rnf152	ENSMUSG00000047496	24.59	2.089
k2	Egr1	ENSMUSG00000038418	24.50	-0.213
k2	Etf1	ENSMUSG00000024360	24.48	-0.213
k2	Rer1	ENSMUSG00000029048	24.44	0.319
k2	Ush1g	ENSMUSG00000045288	24.40	0.969
k2	Otop2	ENSMUSG00000050201	24.40	0.969
k2	Ttc24	ENSMUSG00000051036	24.40	-0.558
k2	Iqgap3	ENSMUSG00000028068	24.39	-0.558
k2	Zbtb10	ENSMUSG00000069114	24.39	1.706
k2	Fdxr	ENSMUSG00000018861	24.33	0.948
k2	Fam53c	ENSMUSG00000034300	24.29	-0.212
k2	Pag1	ENSMUSG00000027508	24.25	1.705
k2	Plch2	ENSMUSG00000029055	24.20	1.232
k2	Gm16490	ENSMUSG00000091842	23.90	1.853
k2	Matr3	ENSMUSG00000037236	23.88	1.855
k2	Sting1	ENSMUSG00000024349	23.83	1.851
k2	4930502E09Rik	ENSMUSG00000086799	23.81	1.628
k2	Tmem79	ENSMUSG00000001420	23.78	-0.557
k2	Smg5	ENSMUSG00000001415	23.78	-0.557
k2	Snora74a	ENSMUSG00000065649	23.71	1.855
k2	Fads6	ENSMUSG00000044788	23.71	0.963
k2	Rnf44	ENSMUSG00000034928	23.70	1.682
k2	Zfp937	ENSMUSG00000060336	23.58	1.046
k2	Sgo2a	ENSMUSG00000026039	23.48	-0.939
k2	4930583K01Rik	ENSMUSG00000055159	23.45	2.293
k2	Smg1	ENSMUSG00000030655	23.45	2.293
k2	Znhit3	ENSMUSG00000020526	23.35	1.634
k2	Ube2d2a	ENSMUSG00000091896	23.19	1.851
k2	Orc2	ENSMUSG00000026037	23.15	-0.938
k2	Sppl2a	ENSMUSG00000027366	23.09	1.525
k2	Wdr1	ENSMUSG00000005103	23.06	1.845
k2	Acaca	ENSMUSG00000020532	23.06	1.623
k2	Xylt1	ENSMUSG00000030657	23.03	2.820
k2	Cxxc5	ENSMUSG00000046668	22.90	1.851
k2	1700034J05Rik	ENSMUSG00000040163	22.87	-0.581
k2	Vps35l	ENSMUSG00000030982	22.83	2.017
k2	Zbtb49	ENSMUSG00000029127	22.76	1.845
k2	Morn1	ENSMUSG00000029049	22.75	0.321
k2	Kif14	ENSMUSG00000041498	22.63	2.025
k2	Stk38l	ENSMUSG00000001630	22.62	-0.582
k2	Gm22249	ENSMUSG00000064419	22.61	1.845
k2	Gm23229	ENSMUSG00000087922	22.53	1.890
k2	Nufip1	ENSMUSG00000022009	22.34	1.950
k2	Gpalpp1	ENSMUSG00000022008	22.34	1.950
k2	Acss1	ENSMUSG00000027452	22.31	1.028
k2	Ankrd54	ENSMUSG00000033055	22.31	1.200
k2	E130215H24Rik	ENSMUSG00000087406	22.28	1.028
k2	Med21	ENSMUSG00000030291	22.28	-0.578
k2	Ppfibp1	ENSMUSG00000016487	22.27	-0.579
k2	1500035N22Rik	ENSMUSG00000059631	22.24	0.204
k2	Plekho2	ENSMUSG00000050721	22.22	1.834
k2	Klhl42	ENSMUSG00000040102	22.12	-0.578
k2	Mansc4	ENSMUSG00000072662	22.12	-0.578
k2	Tm7sf3	ENSMUSG00000040234	22.10	-0.579
k2	Copa	ENSMUSG00000026553	22.09	1.269
k2	Tanc1	ENSMUSG00000035168	21.98	0.421
k2	Smarcd3	ENSMUSG00000028949	21.96	0.182
k2	Rheb	ENSMUSG00000028945	21.95	0.183
k2	Cdr2l	ENSMUSG00000050910	21.92	-0.323
k2	Nfatc1	ENSMUSG00000033016	21.90	1.931
k2	Apobec2	ENSMUSG00000040694	21.89	2.826
k2	3300002I08Rik	ENSMUSG00000063364	21.86	1.121
k2	Fer1l6	ENSMUSG00000037106	21.84	1.844
k2	Slc15a1	ENSMUSG00000025557	21.80	1.755
k2	Hal	ENSMUSG00000020017	21.76	3.018
k2	Dlk2	ENSMUSG00000047428	21.61	1.500
k2	Apmap	ENSMUSG00000033096	21.60	1.027
k2	Hid1	ENSMUSG00000034586	21.58	-0.323
k2	Ctnnbl1	ENSMUSG00000027649	21.51	1.401
k2	Decr1	ENSMUSG00000028223	21.46	1.985
k2	Oard1	ENSMUSG00000040771	21.39	2.823
k2	Slc9a3r1	ENSMUSG00000020733	21.29	-0.323
k2	Gm13133	ENSMUSG00000086565	21.25	-0.833
k2	Gins4	ENSMUSG00000031546	21.12	3.084
k2	Rell1	ENSMUSG00000047881	21.10	1.058
k2	Slc2a9	ENSMUSG00000005107	21.09	1.841
k2	Stk24	ENSMUSG00000063410	20.98	1.754
k2	Triobp	ENSMUSG00000033088	20.96	1.280
k2	Btg2	ENSMUSG00000020423	20.92	1.686
k2	Gcat	ENSMUSG00000006378	20.89	1.280
k2	Rspry1	ENSMUSG00000050079	20.88	1.647
k2	Psme3ip1	ENSMUSG00000031774	20.88	1.647
k2	Mal2	ENSMUSG00000024479	20.81	-0.653
k2	Angpt1	ENSMUSG00000022309	20.79	2.102
k2	Nfya	ENSMUSG00000023994	20.75	2.824
k2	Acvr1	ENSMUSG00000026836	20.75	1.270
k2	Oaz2	ENSMUSG00000040652	20.63	1.836
k2	Rbpms2	ENSMUSG00000032387	20.61	1.835
k2	Farp1	ENSMUSG00000025555	20.51	1.753
k2	Prkag2	ENSMUSG00000028944	20.46	-1.282
k2	Vstm2l	ENSMUSG00000037843	20.44	1.402
k2	Ppp2r3a	ENSMUSG00000043154	20.36	-0.772
k2	Upp2	ENSMUSG00000026839	20.28	1.269
k2	Elk3	ENSMUSG00000008398	20.20	2.995
k2	Birc5	ENSMUSG00000017716	20.16	1.636
k2	Pde4d	ENSMUSG00000021699	20.06	1.093
k2	Mrpl58	ENSMUSG00000018858	20.05	-0.323
k2	Sh3bp1	ENSMUSG00000022436	19.93	1.306
k2	Rab37	ENSMUSG00000020732	19.92	-0.320
k2	Cyp2j5	ENSMUSG00000052520	19.89	1.862
k2	Hes5	ENSMUSG00000048001	19.87	2.282
k2	Dapk1	ENSMUSG00000021559	19.86	0.151
k2	Pgm2	ENSMUSG00000029171	19.83	1.278
k2	Cyp2j11	ENSMUSG00000066097	19.77	1.861
k2	Fam107a	ENSMUSG00000021750	19.69	1.618
k2	Cyp2j6	ENSMUSG00000052914	19.68	1.861
k2	Abcf2	ENSMUSG00000028953	19.61	-1.281
k2	Flnb	ENSMUSG00000025278	19.57	1.618
k2	Kalrn	ENSMUSG00000061751	19.54	1.553
k2	Card10	ENSMUSG00000033170	19.50	1.307
k2	Gm8618	ENSMUSG00000073559	19.43	2.019
k2	Tnrc6c	ENSMUSG00000025571	19.39	1.632
k2	Ugt1a6a	ENSMUSG00000054545	19.36	1.967
k2	Cobl	ENSMUSG00000020173	19.31	2.511
k2	Crygn	ENSMUSG00000038135	19.26	-1.280
k2	Esrrb	ENSMUSG00000021255	19.19	0.455
k2	Sil1	ENSMUSG00000024357	19.17	2.477
k2	Scg5	ENSMUSG00000023236	19.14	1.324
k2	Prkag2os1	ENSMUSG00000086446	19.09	-1.282
k2	Klk1b21	ENSMUSG00000066516	19.06	2.205
k2	Senp1	ENSMUSG00000033075	19.04	0.928
k2	Pxk	ENSMUSG00000033885	19.02	1.621
k2	Endou	ENSMUSG00000022468	18.95	0.929
k2	Slc35g1	ENSMUSG00000044026	18.89	0.937
k2	Kcnh2	ENSMUSG00000038319	18.86	-1.282
k2	Igsf9	ENSMUSG00000037995	18.85	1.103
k2	Pkhd1	ENSMUSG00000043760	18.81	1.808
k2	Hook3	ENSMUSG00000037234	18.69	-0.799
k2	Tmc6	ENSMUSG00000025572	18.59	1.696
k2	Pfkm	ENSMUSG00000033065	18.56	0.928
k2	Hebp1	ENSMUSG00000042770	18.53	2.572
k2	Paip2	ENSMUSG00000037058	18.52	2.473
k2	Cenpv	ENSMUSG00000018509	18.49	1.244
k2	Palld	ENSMUSG00000058056	18.40	1.378
k2	C130050O18Rik	ENSMUSG00000044092	18.39	1.755
k2	Specc1	ENSMUSG00000042331	18.38	1.243
k2	Adora2b	ENSMUSG00000018500	18.37	1.244
k2	Eif3l	ENSMUSG00000033047	18.32	1.346
k2	Camta1	ENSMUSG00000014592	18.31	1.766
k2	Mmgt2	ENSMUSG00000048497	18.29	1.244
k2	Abcb8	ENSMUSG00000028973	18.29	-1.282
k2	Tmc8	ENSMUSG00000050106	18.28	1.696
k2	Atg9b	ENSMUSG00000038295	18.26	-1.282
k2	Zswim7	ENSMUSG00000014243	18.25	1.244
k2	Ttc19	ENSMUSG00000042298	18.24	1.243
k2	Xpo5	ENSMUSG00000067150	18.23	1.572
k2	Lrrc75a	ENSMUSG00000046417	18.20	1.244
k2	2410006H16Rik	ENSMUSG00000086841	18.20	1.244
k2	Snord49b	ENSMUSG00000064437	18.20	1.244
k2	Snord49a	ENSMUSG00000065734	18.20	1.244
k2	Dcaf8	ENSMUSG00000026554	18.20	1.064
k2	Tnfrsf9	ENSMUSG00000028965	18.15	1.597
k2	Mmel1	ENSMUSG00000058183	18.09	-0.830
k2	Pigl	ENSMUSG00000014245	18.03	1.243
k2	Tmub1	ENSMUSG00000028958	17.99	-1.281
k2	Ubb	ENSMUSG00000019505	17.98	1.243
k2	Agap3	ENSMUSG00000023353	17.96	-1.281
k2	Fastk	ENSMUSG00000028959	17.96	-1.281
k2	Vdr	ENSMUSG00000022479	17.95	0.926
k2	Elovl7	ENSMUSG00000021696	17.95	0.969
k2	Ncor1	ENSMUSG00000018501	17.93	1.243
k2	Slc48a1	ENSMUSG00000081534	17.89	0.927
k2	Ociad1	ENSMUSG00000029152	17.85	1.164
k2	Cdk5	ENSMUSG00000028969	17.82	-1.281
k2	Slc4a2	ENSMUSG00000028962	17.82	-1.281
k2	Calb1	ENSMUSG00000028222	17.73	2.391
k2	1700045H11Rik	ENSMUSG00000078492	17.71	1.336
k2	Hdac7	ENSMUSG00000022475	17.70	0.926
k2	Polh	ENSMUSG00000023953	17.64	1.569
k2	Pwp2	ENSMUSG00000032834	17.64	-0.570
k2	Col27a1	ENSMUSG00000045672	17.63	-0.317
k2	Rgs3	ENSMUSG00000059810	17.61	-0.317
k2	Park7	ENSMUSG00000028964	17.61	1.620
k2	Mrpl51	ENSMUSG00000030335	17.59	0.979
k2	Ncapd2	ENSMUSG00000038252	17.59	0.979
k2	Mir3098	ENSMUSG00000093157	17.59	0.979
k2	Fam234b	ENSMUSG00000030207	17.51	2.575
k2	Ptgfr	ENSMUSG00000028036	17.41	1.732
k2	Abcc10	ENSMUSG00000032842	17.39	2.026
k2	Kl	ENSMUSG00000058488	17.38	1.866
k2	Igsf8	ENSMUSG00000038034	17.38	1.062
k2	Rapgef3	ENSMUSG00000022469	17.33	0.926
k2	Tesc	ENSMUSG00000029359	17.29	1.329
k2	Cacna2d2	ENSMUSG00000010066	17.25	1.558
k2	Gm26021	ENSMUSG00000089289	17.23	1.024
k2	Errfi1	ENSMUSG00000028967	17.17	1.334
k2	Crebl2	ENSMUSG00000032652	17.15	2.576
k2	Afmid	ENSMUSG00000017718	17.09	1.694
k2	Brca2	ENSMUSG00000041147	17.08	1.874
k2	Zar1l	ENSMUSG00000056586	17.08	1.874
k3	Il12rb2	ENSMUSG00000018341	13042.70	0.390
k3	Tacstd2	ENSMUSG00000051397	13041.75	0.383
k3	Serbp1	ENSMUSG00000036371	13039.78	0.367
k3	Atp10b	ENSMUSG00000055415	9546.29	-0.433
k3	Marf1	ENSMUSG00000060657	5834.48	1.140
k3	Nde1	ENSMUSG00000022678	5834.27	1.140
k3	Snai2	ENSMUSG00000022676	5806.77	-0.471
k3	Gm23116	ENSMUSG00000089106	5806.74	-0.471
k3	Mecom	ENSMUSG00000027684	1193.97	0.328
k3	Golga7	ENSMUSG00000015341	1154.81	-0.604
k3	Nkx6-3	ENSMUSG00000063672	1154.64	-0.604
k3	Gm15816	ENSMUSG00000086741	1154.64	-0.604
k3	Gins4	ENSMUSG00000031546	1154.27	-0.604
k3	Phyhipl	ENSMUSG00000037747	1116.10	-0.417
k3	Prdm16os	ENSMUSG00000085069	344.71	1.399
k3	Prdm16	ENSMUSG00000039410	342.68	1.392
k3	Bsnd	ENSMUSG00000025418	322.02	-0.106
k3	Usp24	ENSMUSG00000028514	321.45	-0.106
k3	Lexm	ENSMUSG00000054362	321.40	-0.084
k3	Ttc22	ENSMUSG00000034919	321.11	-0.087
k3	Acot11	ENSMUSG00000034853	319.16	-0.091
k3	Tmem61	ENSMUSG00000085933	314.65	-0.763
k3	Actrt2	ENSMUSG00000051276	305.93	1.030
k3	Pcsk9	ENSMUSG00000044254	281.62	-0.973
k3	Arhgef16	ENSMUSG00000029032	276.41	-0.555
k3	Trp73	ENSMUSG00000029026	275.06	-0.555
k3	Wrap73	ENSMUSG00000029029	275.06	-0.555
k3	Tprgl	ENSMUSG00000029030	275.04	-0.555
k3	Trim60	ENSMUSG00000053490	237.84	0.614
k3	Apela	ENSMUSG00000079042	237.84	0.614
k3	Klhl2	ENSMUSG00000031605	237.39	0.614
k3	Tmem192	ENSMUSG00000025521	237.27	0.614
k3	Dut	ENSMUSG00000027203	210.62	2.754
k3	Exph5	ENSMUSG00000034584	192.62	0.311
k3	Ddx10	ENSMUSG00000053289	191.01	0.309
k3	4930550C14Rik	ENSMUSG00000005131	190.49	0.308
k3	Acat1	ENSMUSG00000032047	181.88	-0.744
k3	Atm	ENSMUSG00000034218	181.85	-0.744
k3	Npat	ENSMUSG00000033054	181.85	-0.744
k3	Cul5	ENSMUSG00000032030	181.70	-0.744
k3	6030468B19Rik	ENSMUSG00000025573	155.38	-0.403
k3	Septin9	ENSMUSG00000059248	155.03	-0.403
k3	Gm11729	ENSMUSG00000086588	154.68	-0.402
k3	Birc5	ENSMUSG00000017716	154.39	-0.402
k3	Tnrc6c	ENSMUSG00000025571	154.38	-0.402
k3	Tk1	ENSMUSG00000025574	154.25	-0.402
k3	Tmc6	ENSMUSG00000025572	154.25	-0.402
k3	Tmc8	ENSMUSG00000050106	154.21	-0.402
k3	Afmid	ENSMUSG00000017718	154.13	-0.402
k3	Nedd4l	ENSMUSG00000024589	134.16	0.644
k3	Malt1	ENSMUSG00000032688	134.02	0.644
k3	Zfp532	ENSMUSG00000042439	133.96	0.643
k3	Pde4d	ENSMUSG00000021699	125.72	0.219
k3	Myef2	ENSMUSG00000027201	122.53	2.591
k3	Gmds	ENSMUSG00000038372	117.92	0.943
k3	Serpinb1a	ENSMUSG00000044734	117.06	0.941
k3	Slc12a1	ENSMUSG00000027202	116.19	2.818
k3	Cldn10	ENSMUSG00000022132	115.49	1.659
k3	Dtnbp1	ENSMUSG00000057531	112.46	-0.324
k3	Mylip	ENSMUSG00000038175	112.41	-0.324
k3	Jarid2	ENSMUSG00000038518	112.14	-0.324
k3	Fnbp4	ENSMUSG00000008200	110.41	1.217
k3	Mrm1	ENSMUSG00000018405	110.36	-0.761
k3	Znhit3	ENSMUSG00000020526	109.52	-0.759
k3	Slc5a3	ENSMUSG00000089774	109.47	2.010
k3	Dhrs11	ENSMUSG00000034449	109.43	-0.758
k3	4930502E09Rik	ENSMUSG00000086799	109.04	-0.758
k3	Ggnbp2	ENSMUSG00000020530	108.90	-0.758
k3	Myo19	ENSMUSG00000020527	108.83	-0.758
k3	Pigw	ENSMUSG00000045140	108.83	-0.758
k3	Kbtbd4	ENSMUSG00000005505	107.88	1.089
k3	Ndufs3	ENSMUSG00000005510	107.88	1.089
k3	Mrps6	ENSMUSG00000039680	106.74	2.004
k3	Lrrc40	ENSMUSG00000063052	105.58	1.673
k3	Srsf11	ENSMUSG00000055436	105.58	1.673
k3	Aatf	ENSMUSG00000018697	103.13	-1.031
k3	Lhx1	ENSMUSG00000018698	103.02	-1.031
k3	Lhx1os	ENSMUSG00000087211	103.02	-1.031
k3	Acaca	ENSMUSG00000020532	102.49	-1.031
k3	Mycbp2	ENSMUSG00000033004	102.41	-0.768
k3	1810013D15Rik	ENSMUSG00000028177	100.85	1.866
k3	Scel	ENSMUSG00000022123	100.58	-0.769
k3	Slain1	ENSMUSG00000055717	100.35	-0.769
k3	Sypl	ENSMUSG00000020570	99.09	0.788
k3	Mtch2	ENSMUSG00000027282	94.93	0.618
k3	Ptprj	ENSMUSG00000025314	94.68	0.607
k3	Gm23210	ENSMUSG00000089293	94.58	2.242
k3	Nampt	ENSMUSG00000020572	94.50	0.777
k3	Ccdc71l	ENSMUSG00000090946	93.74	0.495
k3	Ptger3	ENSMUSG00000040016	90.02	2.028
k3	Ankrd13c	ENSMUSG00000039988	86.07	1.625
k3	Fam161a	ENSMUSG00000049811	83.27	-1.216
k3	Commd1	ENSMUSG00000051355	82.37	-1.216
k3	Cct4	ENSMUSG00000007739	82.31	-1.217
k3	B3gnt2	ENSMUSG00000051650	82.07	-1.216
k3	Gm12057	ENSMUSG00000084081	82.07	-1.216
k3	Xpo1	ENSMUSG00000020290	82.04	-1.217
k3	D430041D05Rik	ENSMUSG00000068373	81.71	0.949
k3	Stx11	ENSMUSG00000039232	79.09	-0.227
k3	Sf3b5	ENSMUSG00000078348	78.76	-0.227
k3	Utrn	ENSMUSG00000019820	78.50	-0.226
k3	Dzip1	ENSMUSG00000042156	78.24	1.819
k3	Cth	ENSMUSG00000028179	75.85	1.693
k3	Atp5o	ENSMUSG00000022956	75.23	2.428
k3	Fam43a	ENSMUSG00000046546	69.66	1.485
k3	Gart	ENSMUSG00000022962	68.29	2.550
k3	Son	ENSMUSG00000022961	68.29	2.550
k3	Ttc7	ENSMUSG00000036918	68.19	1.949
k3	Gm25375	ENSMUSG00000088782	68.04	1.505
k3	Elfn1	ENSMUSG00000048988	63.39	1.054
k3	Dnajc3	ENSMUSG00000022136	62.88	1.661
k3	Poc1b	ENSMUSG00000019952	62.22	-0.415
k3	Synm	ENSMUSG00000030554	62.20	1.422
k3	Mad1l1	ENSMUSG00000029554	61.43	1.416
k3	Igf1r	ENSMUSG00000005533	60.51	1.421
k3	Xxylt1	ENSMUSG00000047434	59.34	1.336
k3	Dysf	ENSMUSG00000033788	58.78	1.104
k3	Gm15551	ENSMUSG00000086679	58.27	1.355
k3	Dlx1	ENSMUSG00000041911	57.70	0.410
k3	Dlx2	ENSMUSG00000023391	57.62	0.410
k3	Paip2b	ENSMUSG00000045896	57.44	1.106
k3	Itga6	ENSMUSG00000027111	57.29	0.409
k3	Pdk1	ENSMUSG00000006494	57.16	0.409
k3	Slc9a3	ENSMUSG00000036123	57.01	1.582
k3	Acap2	ENSMUSG00000049076	56.88	1.474
k3	Lsg1	ENSMUSG00000022538	56.74	1.474
k3	Mcfd2	ENSMUSG00000024150	56.69	1.661
k3	Tex261	ENSMUSG00000014748	56.60	1.106
k3	Camk2d	ENSMUSG00000053819	56.59	1.347
k3	Lims1	ENSMUSG00000019920	55.60	2.517
k3	Map7	ENSMUSG00000019996	54.72	1.134
k3	Ranbp2	ENSMUSG00000003226	53.74	2.144
k3	Map3k5	ENSMUSG00000071369	53.43	1.127
k3	Dnajc28	ENSMUSG00000039763	52.17	2.303
k3	Uggt2	ENSMUSG00000042104	49.28	1.577
k3	Kcnt1	ENSMUSG00000058740	48.67	2.497
k3	Tmem184a	ENSMUSG00000036687	48.28	1.425
k3	Tppp	ENSMUSG00000021573	47.76	1.689
k3	Cbx5	ENSMUSG00000009575	47.39	0.638
k3	Irx2	ENSMUSG00000001504	47.13	1.094
k3	Rhoq	ENSMUSG00000024143	46.39	1.894
k3	Mcf2l	ENSMUSG00000031442	46.25	0.297
k3	Copz1	ENSMUSG00000060992	46.24	0.618
k3	Ptgds	ENSMUSG00000015090	45.89	2.496
k3	Socs5	ENSMUSG00000037104	45.63	2.120
k3	Itsn1	ENSMUSG00000022957	44.96	2.454
k3	Fbxl20	ENSMUSG00000020883	44.63	1.586
k3	Stard3	ENSMUSG00000018167	44.49	1.586
k3	Nudt4	ENSMUSG00000020029	44.48	1.504
k3	Mir3058	ENSMUSG00000092867	44.38	1.504
k3	Sim2	ENSMUSG00000062713	44.15	1.778
k3	Traf2	ENSMUSG00000026942	43.84	2.494
k3	Mbnl2	ENSMUSG00000022139	42.48	0.580
k3	Erbb2	ENSMUSG00000062312	41.96	1.584
k3	Nagk	ENSMUSG00000034744	41.78	0.362
k3	Grb7	ENSMUSG00000019312	41.67	1.584
k3	Tenm4	ENSMUSG00000048078	41.67	1.460
k3	Arhgap22	ENSMUSG00000063506	41.60	1.662
k3	Mapk8	ENSMUSG00000021936	41.55	1.662
k3	Ankrd53	ENSMUSG00000014747	41.53	0.362
k3	Nrap	ENSMUSG00000049134	41.52	1.539
k3	Tgif2	ENSMUSG00000062175	41.51	-0.437
k3	Casp7	ENSMUSG00000025076	41.41	1.539
k3	Myl9	ENSMUSG00000067818	41.36	-0.439
k3	Timp3	ENSMUSG00000020044	41.31	0.993
k3	Habp2	ENSMUSG00000025075	41.21	1.539
k3	Plekhs1	ENSMUSG00000035818	41.19	1.539
k3	4930405A21Rik	ENSMUSG00000086638	41.17	-0.437
k3	Soga1	ENSMUSG00000055485	41.12	-0.438
k3	Manbal	ENSMUSG00000063019	41.12	-0.438
k3	Dlgap4	ENSMUSG00000061689	41.05	-0.437
k3	Cox7a2	ENSMUSG00000032330	41.04	2.191
k3	Ndrg3	ENSMUSG00000027634	40.97	-0.437
k3	Prdm4	ENSMUSG00000035529	40.96	0.999
k3	Tdrd1	ENSMUSG00000025081	40.95	1.539
k3	Ccdc186	ENSMUSG00000035173	40.91	1.539
k3	Samhd1	ENSMUSG00000027639	40.82	-0.437
k3	Rpn2	ENSMUSG00000027642	40.78	-0.437
k3	Aktip	ENSMUSG00000031667	40.70	1.711
k3	Dclre1a	ENSMUSG00000025077	40.62	1.539
k3	Nhlrc2	ENSMUSG00000025078	40.62	1.539
k3	Gm5138	ENSMUSG00000079501	40.48	0.360
k3	Adrb1	ENSMUSG00000035283	40.42	1.539
k3	Msantd2	ENSMUSG00000042138	40.16	2.688
k3	Rbl2	ENSMUSG00000031666	40.06	1.718
k3	Nr2f2	ENSMUSG00000030551	40.04	1.652
k3	Bola3	ENSMUSG00000045160	39.72	0.360
k3	Dguok	ENSMUSG00000014554	39.65	0.360
k3	Spred1	ENSMUSG00000027351	39.63	2.206
k3	Camta1	ENSMUSG00000014592	39.32	-0.695
k3	Tet3	ENSMUSG00000034832	39.28	0.360
k3	Ctxn2	ENSMUSG00000074872	39.14	4.105
k3	Arl5a	ENSMUSG00000036093	39.10	0.934
k3	Fabp5	ENSMUSG00000027533	39.02	-0.390
k3	Upf3a	ENSMUSG00000038398	38.97	-0.378
k3	Ppp1r1b	ENSMUSG00000061718	38.96	1.649
k3	Cdk12	ENSMUSG00000003119	38.96	1.649
k3	Fabp12	ENSMUSG00000027530	38.91	-0.389
k3	Cacnb1	ENSMUSG00000020882	38.79	1.649
k3	Rpl19	ENSMUSG00000017404	38.79	1.649
k3	Snx16	ENSMUSG00000027534	38.68	-0.389
k3	Impa1	ENSMUSG00000027531	38.55	-0.389
k3	Pars2	ENSMUSG00000043572	38.48	0.363
k3	Umod	ENSMUSG00000030963	38.44	1.735
k3	Rer1	ENSMUSG00000029048	38.39	1.648
k3	Mien1	ENSMUSG00000002580	37.90	1.649
k3	Slc37a2	ENSMUSG00000032122	37.77	2.017
k3	Ormdl3	ENSMUSG00000038150	37.57	1.649
k3	Eif3b	ENSMUSG00000056076	37.18	1.972
k3	Bckdhb	ENSMUSG00000032263	37.16	1.863
k3	Pigf	ENSMUSG00000024145	37.03	1.319
k3	Cript	ENSMUSG00000024146	37.03	1.319
k3	Fa2h	ENSMUSG00000033579	36.96	1.631
k3	Pgap3	ENSMUSG00000038208	36.95	1.649
k3	Atp11a	ENSMUSG00000031441	36.71	-0.780
k3	Usp54	ENSMUSG00000034235	36.45	0.650
k3	Morn1	ENSMUSG00000029049	36.28	1.644
k3	Grtp1	ENSMUSG00000038515	36.20	-0.782
k3	Gm15348	ENSMUSG00000074469	36.05	-0.781
k3	Mlkl	ENSMUSG00000012519	35.93	1.635
k3	Gm13133	ENSMUSG00000086565	35.80	1.167
k3	Zfp1	ENSMUSG00000055835	35.73	1.629
k3	4833418N02Rik	ENSMUSG00000085287	35.61	1.318
k3	Snrpa1	ENSMUSG00000030512	35.57	2.348
k3	Rps15	ENSMUSG00000063457	35.43	1.503
k3	Pank4	ENSMUSG00000029056	35.39	1.301
k3	Fgfr2	ENSMUSG00000030849	35.25	1.441
k3	Cryzl1	ENSMUSG00000058240	35.20	2.768
k3	Tmem50b	ENSMUSG00000022964	34.87	2.777
k3	Siae	ENSMUSG00000001942	34.72	2.246
k3	Prom1	ENSMUSG00000029086	34.70	1.143
k3	Spa17	ENSMUSG00000001948	34.48	2.245
k3	Apc2	ENSMUSG00000020135	34.42	1.499
k3	Ldhd	ENSMUSG00000031958	34.38	1.628
k3	Abca4	ENSMUSG00000028125	34.27	1.191
k3	Tmem141	ENSMUSG00000026939	34.15	2.322
k3	Ccdc183	ENSMUSG00000026940	34.15	2.322
k3	Itga5	ENSMUSG00000000555	34.00	-0.265
k3	Calcoco1	ENSMUSG00000023055	33.92	-0.265
k3	Hoxc5	ENSMUSG00000022485	33.87	-0.265
k3	Hoxc4	ENSMUSG00000075394	33.86	-0.265
k3	Mir615	ENSMUSG00000076010	33.86	-0.265
k3	Mir196a-2	ENSMUSG00000065488	33.86	-0.265
k3	Hoxc8	ENSMUSG00000001657	33.85	-0.265
k3	Acsm3	ENSMUSG00000030935	33.80	1.386
k3	Nfe2	ENSMUSG00000058794	33.79	-0.265
k3	Gpr84	ENSMUSG00000063234	33.76	-0.265
k3	Abcb8	ENSMUSG00000028973	33.72	1.382
k3	Atg9b	ENSMUSG00000038295	33.55	1.382
k3	Onecut3	ENSMUSG00000045518	33.54	1.724
k3	Hoxc9	ENSMUSG00000036139	33.53	-0.265
k3	Esrrb	ENSMUSG00000021255	33.50	1.672
k3	Egf	ENSMUSG00000028017	33.49	2.149
k3	Camk2g	ENSMUSG00000021820	33.31	1.090
k3	Hoxc6	ENSMUSG00000001661	33.29	-0.265
k3	Tbc1d4	ENSMUSG00000033083	33.29	1.047
k3	Hoxc10	ENSMUSG00000022484	33.23	-0.265
k3	Hnrnpd	ENSMUSG00000000568	33.22	2.001
k3	Gm12830	ENSMUSG00000055198	32.28	-1.032
k3	Pin4	ENSMUSG00000079480	32.28	1.643
k3	Nhsl2	ENSMUSG00000079481	32.27	1.643
k3	Cited1	ENSMUSG00000051159	32.17	1.643
k3	Gm14858	ENSMUSG00000085568	32.17	1.643
k3	Lonrf1	ENSMUSG00000039633	32.16	-0.737
k3	Arl4c	ENSMUSG00000049866	31.93	1.724
k3	Slx4ip	ENSMUSG00000027281	31.89	2.090
k3	Lmo7	ENSMUSG00000033060	31.88	1.046
k3	Stam2	ENSMUSG00000055371	31.81	-0.516
k3	Slc25a13	ENSMUSG00000015112	31.68	0.950
k3	Trmt9b	ENSMUSG00000039620	31.68	-0.735
k3	Lrrc14b	ENSMUSG00000021579	31.60	1.340
k3	Slc22a4	ENSMUSG00000020334	31.56	1.108
k3	Hspb7	ENSMUSG00000006221	31.55	0.265
k3	Morc3	ENSMUSG00000039456	31.49	1.954
k3	Dhcr24	ENSMUSG00000034926	31.44	-0.549
k3	Abhd17a	ENSMUSG00000003346	31.42	1.720
k3	Slc22a5	ENSMUSG00000018900	31.41	1.106
k3	Cacnb4	ENSMUSG00000017412	31.38	-0.514
k3	Hs6st3	ENSMUSG00000053465	31.20	1.874
k3	Rhbdd1	ENSMUSG00000026142	31.16	3.601
k3	Mknk2	ENSMUSG00000020190	31.02	1.720
k3	Trabd2b	ENSMUSG00000070867	30.93	-1.031
k3	Plxdc1	ENSMUSG00000017417	30.88	1.742
k3	Gcsam	ENSMUSG00000022659	30.41	-0.323
k3	Sh3bp4	ENSMUSG00000036206	30.39	1.563
k3	Clcnkb	ENSMUSG00000006216	30.13	0.265
k3	Pdpr	ENSMUSG00000033624	30.00	2.541
k3	Tgfb3	ENSMUSG00000021253	29.99	2.254
k3	Ift43	ENSMUSG00000007867	29.99	2.254
k3	Ints1	ENSMUSG00000029547	29.85	2.181
k3	Plcxd2	ENSMUSG00000087141	29.75	-0.322
k3	Phldb2	ENSMUSG00000033149	29.73	-0.321
k3	Nudt1	ENSMUSG00000036639	29.60	2.180
k3	Cndp1	ENSMUSG00000056162	29.49	1.609
k3	Cyb5a	ENSMUSG00000024646	29.49	1.609
k3	Mrm2	ENSMUSG00000029557	29.44	2.180
k3	Zfp407	ENSMUSG00000048410	29.34	1.609
k3	Cndp2	ENSMUSG00000024644	29.34	1.609
k3	Sall1	ENSMUSG00000031665	29.23	1.309
k3	Atp5d	ENSMUSG00000003072	29.08	0.908
k3	Cbarp	ENSMUSG00000035640	29.08	0.908
k3	Arhgef19	ENSMUSG00000028919	29.07	0.261
k3	Cirbp	ENSMUSG00000045193	29.02	0.908
k3	Fam174c	ENSMUSG00000035595	29.02	0.908
k3	Efna5	ENSMUSG00000048915	28.86	1.309
k3	Sbno2	ENSMUSG00000035673	28.82	0.912
k3	Ndufs7	ENSMUSG00000020153	28.73	0.919
k3	Spen	ENSMUSG00000040761	28.70	0.258
k3	Mast4	ENSMUSG00000034751	28.68	2.597
k3	Midn	ENSMUSG00000035621	28.62	0.906
k3	Selenos	ENSMUSG00000075701	28.55	2.324
k3	Gpx4	ENSMUSG00000075706	28.52	0.906
k3	Filip1l	ENSMUSG00000043336	28.50	1.681
k3	Prkab1	ENSMUSG00000029513	28.47	1.382
k3	Polr2e	ENSMUSG00000004667	28.44	0.910
k3	Cldn19	ENSMUSG00000066058	28.43	1.133
k3	Stk11	ENSMUSG00000003068	28.32	0.910
k3	Camsap1	ENSMUSG00000026933	28.26	3.185
k3	Slc25a34	ENSMUSG00000040740	28.19	0.267
k3	Gm24648	ENSMUSG00000087736	28.09	1.576
k3	1700003D09Rik	ENSMUSG00000085944	28.00	1.921
k3	Slc22a21	ENSMUSG00000063652	27.85	1.501
k3	Irf1	ENSMUSG00000018899	27.82	1.501
k3	Gtpbp6	ENSMUSG00000033434	27.74	1.382
k3	Zfp605	ENSMUSG00000023284	27.74	1.382
k3	Foxj3	ENSMUSG00000032998	27.68	1.131
k3	Frg2f1	ENSMUSG00000087385	27.68	1.131
k3	Rad50	ENSMUSG00000020380	27.60	1.501
k3	Esam	ENSMUSG00000001946	27.59	3.056
k3	Pxmp2	ENSMUSG00000029499	27.43	1.382
k3	Plcxd1	ENSMUSG00000064247	27.43	1.382
k3	Slc2a1	ENSMUSG00000028645	27.41	1.129
k3	Pole	ENSMUSG00000007080	27.34	1.382
k3	Ulk1	ENSMUSG00000029512	27.27	1.382
k3	Uchl3	ENSMUSG00000022111	27.24	0.533
k3	Ep400	ENSMUSG00000029505	27.21	1.382
k3	Gm15559	ENSMUSG00000086401	27.21	1.382
k3	P3h1	ENSMUSG00000028641	27.21	1.128
k3	Tmem82	ENSMUSG00000043085	27.18	0.265
k3	Zswim8	ENSMUSG00000021819	27.11	0.652
k3	Nfil3	ENSMUSG00000056749	27.10	1.244
k3	Clcnka	ENSMUSG00000033770	27.04	0.266
k3	Emg1	ENSMUSG00000004268	27.03	1.447
k3	Commd6	ENSMUSG00000075486	26.91	0.533
k3	Fbrsl1	ENSMUSG00000043323	26.89	1.382
k3	Rexo1	ENSMUSG00000047417	26.79	1.179
k3	Arhgap29	ENSMUSG00000039831	26.65	0.855
k3	Dot1l	ENSMUSG00000061589	26.52	1.175
k3	Bicdl1	ENSMUSG00000041609	26.50	1.381
k3	Vstm5	ENSMUSG00000031937	26.42	1.443
k3	Tapt1	ENSMUSG00000046985	26.35	1.203
k3	Panx1	ENSMUSG00000031934	26.34	1.448
k3	Ybx1	ENSMUSG00000028639	26.26	1.425
k3	Nccrp1	ENSMUSG00000047586	26.16	1.864
k3	Zbtb40	ENSMUSG00000060862	26.15	1.365
k3	Wwc1	ENSMUSG00000018849	26.09	1.603
k3	Zpbp2	ENSMUSG00000017195	26.07	1.920
k3	Sbspon	ENSMUSG00000032719	26.03	1.127
k3	Ikzf3	ENSMUSG00000018168	26.03	1.920
k3	4931406C07Rik	ENSMUSG00000031938	26.02	1.442
k3	Taf1d	ENSMUSG00000031939	26.02	1.442
k3	Kcnn2	ENSMUSG00000054477	25.92	1.611
k3	Atp8b3	ENSMUSG00000003341	25.70	1.313
k3	Ibtk	ENSMUSG00000035941	25.70	3.391
k3	Pex7	ENSMUSG00000020003	25.64	0.936
k3	Dynll1	ENSMUSG00000009013	25.63	1.382
k3	Atn1	ENSMUSG00000004263	25.52	1.434
k3	Plekhg1	ENSMUSG00000040624	25.52	2.178
k3	Lpcat3	ENSMUSG00000004270	25.49	1.434
k3	Tpbg	ENSMUSG00000035274	25.46	3.390
k3	AI854703	ENSMUSG00000053297	25.42	2.069
k3	Casr	ENSMUSG00000051980	25.40	1.914
k3	Nqo1	ENSMUSG00000003849	25.31	1.540
k3	Pxn	ENSMUSG00000029528	25.23	1.381
k3	Pigt	ENSMUSG00000017721	25.19	1.796
k3	Vldlr	ENSMUSG00000024924	25.13	1.547
k3	Terf1	ENSMUSG00000025925	25.11	1.126
k3	C8g	ENSMUSG00000015083	25.04	2.222
k3	A230083G16Rik	ENSMUSG00000055818	24.97	1.430
k3	Fbxw5	ENSMUSG00000015095	24.93	2.222
k3	Lcn12	ENSMUSG00000026943	24.93	2.222
k3	Lca5	ENSMUSG00000032258	24.87	1.164
k3	Edf1	ENSMUSG00000015092	24.80	2.227
k3	Repin1	ENSMUSG00000052751	24.77	2.070
k3	Hook1	ENSMUSG00000028572	24.75	0.893
k3	9530080O11Rik	ENSMUSG00000044125	24.75	0.893
k3	Sys1	ENSMUSG00000045503	24.70	1.793
k3	Ptms	ENSMUSG00000030122	24.67	1.426
k3	Rnf168	ENSMUSG00000014074	24.63	2.620
k3	Bicd1	ENSMUSG00000003452	24.52	3.197
k3	Tubb2b	ENSMUSG00000045136	24.52	0.699
k3	Sec24c	ENSMUSG00000039367	24.49	0.372
k3	Ehd2	ENSMUSG00000074364	24.45	1.908
k3	Npdc1	ENSMUSG00000015094	24.39	2.224
k3	Abca2	ENSMUSG00000026944	24.39	2.222
k3	Plch2	ENSMUSG00000029055	24.29	1.241
k3	Mamdc4	ENSMUSG00000026941	24.18	2.229
k3	Selenow	ENSMUSG00000041571	24.11	1.907
k3	Phpt1	ENSMUSG00000036504	24.09	2.228
k3	Anxa7	ENSMUSG00000021814	24.07	0.372
k3	Myoz1	ENSMUSG00000068697	24.07	0.372
k3	Cdk5	ENSMUSG00000028969	24.00	1.255
k3	Slc4a2	ENSMUSG00000028962	24.00	1.255
k3	Phb2	ENSMUSG00000004264	23.92	1.932
k3	LOC115490496	ENSMUSG00000088835	23.92	1.932
k3	Cyp2j13	ENSMUSG00000028571	23.92	0.899
k3	Cdcp2	ENSMUSG00000047636	23.89	-1.023
k3	Kptn	ENSMUSG00000006021	23.89	1.907
k3	Micall2	ENSMUSG00000036718	23.88	0.938
k3	Gm10548	ENSMUSG00000073607	23.87	1.194
k3	Tmem160	ENSMUSG00000019158	23.77	1.907
k3	Nop53	ENSMUSG00000041560	23.75	1.907
k3	Ncbp3	ENSMUSG00000020783	23.75	2.031
k3	Dhx34	ENSMUSG00000006019	23.71	1.905
k3	Apc	ENSMUSG00000005871	23.70	1.194
k3	Cldn16	ENSMUSG00000038148	23.57	1.789
k3	Abcc4	ENSMUSG00000032849	23.52	1.266
k3	Rpgrip1l	ENSMUSG00000033282	23.50	1.759
k3	C1rl	ENSMUSG00000038527	23.46	1.099
k3	Ccdc9	ENSMUSG00000041375	23.45	1.906
k3	Arhgap35	ENSMUSG00000058230	23.44	1.906
k3	Yipf1	ENSMUSG00000057375	23.36	-1.022
k3	Nrg1	ENSMUSG00000062991	23.34	2.090
k3	Zc3h4	ENSMUSG00000059273	23.33	1.906
k3	Pex5	ENSMUSG00000005069	23.32	1.918
k3	Osbpl9	ENSMUSG00000028559	23.26	1.771
k3	LOC115487882	ENSMUSG00000065379	23.26	1.573
k3	Alkbh5	ENSMUSG00000042650	23.25	1.396
k3	Fto	ENSMUSG00000055932	23.20	1.753
k3	Ndc1	ENSMUSG00000028614	23.09	-1.023
k3	Luzp1	ENSMUSG00000001089	23.05	1.213
k3	Lrrc42	ENSMUSG00000028617	23.02	-1.024
k3	Gm5292	ENSMUSG00000059565	22.99	1.550
k3	Mrpl37	ENSMUSG00000028622	22.98	-1.022
k3	Supt5	ENSMUSG00000003435	22.94	1.851
k3	Cd86	ENSMUSG00000022901	22.89	1.915
k3	Nit1	ENSMUSG00000013997	22.87	-0.480
k3	Tmem59	ENSMUSG00000028618	22.85	-1.021
k3	Tceanc2	ENSMUSG00000028619	22.85	-1.021
k3	Hspb11	ENSMUSG00000063172	22.82	-1.023
k3	Cdc27	ENSMUSG00000020687	22.78	1.573
k3	Wfdc15b	ENSMUSG00000018211	22.78	1.655
k3	Alyref2	ENSMUSG00000060244	22.78	-0.480
k3	Nrd1	ENSMUSG00000053510	22.78	1.773
k3	Tpi1	ENSMUSG00000023456	22.76	1.097
k3	Pfdn2	ENSMUSG00000006412	22.76	-0.480
k3	Dusp12	ENSMUSG00000026659	22.75	-0.480
k3	Atf6	ENSMUSG00000026663	22.73	-0.480
k3	Myl4	ENSMUSG00000061086	22.71	1.573
k3	Slc6a12	ENSMUSG00000030109	22.66	-0.709
k3	Sdhc	ENSMUSG00000058076	22.62	-0.480
k3	Usf1	ENSMUSG00000026641	22.62	-0.480
k3	Robo4	ENSMUSG00000032125	22.59	3.345
k3	F11r	ENSMUSG00000038235	22.58	-0.480
k3	Kansl1	ENSMUSG00000018412	22.58	1.573
k3	Usp18	ENSMUSG00000030107	22.54	-0.710
k3	Cyb5rl	ENSMUSG00000028621	22.48	-1.022
k3	Gclm	ENSMUSG00000028124	22.47	1.328
k3	Ppox	ENSMUSG00000062729	22.47	-0.479
k3	Mpz	ENSMUSG00000056569	22.46	-0.480
k3	Ubox5	ENSMUSG00000027300	22.45	2.172
k3	Fastkd5	ENSMUSG00000079043	22.45	2.172
k3	Ppcs	ENSMUSG00000028636	22.39	1.838
k3	Zmynd12	ENSMUSG00000070806	22.39	1.838
k3	Nsf	ENSMUSG00000034187	22.31	1.572
k3	Ptgr1	ENSMUSG00000028378	22.30	-0.772
k3	Ssbp3	ENSMUSG00000061887	22.29	-1.021
k3	Cfap126	ENSMUSG00000026649	22.28	-0.479
k3	Gng10	ENSMUSG00000038607	22.27	-0.773
k3	Arf2	ENSMUSG00000062421	22.26	1.572
k3	Plekhg2	ENSMUSG00000037552	22.22	1.839
k3	Usp21	ENSMUSG00000053483	22.21	-0.478
k3	Lag3	ENSMUSG00000030124	22.20	1.094
k3	Mapt	ENSMUSG00000018411	22.13	1.572
k3	Shroom3	ENSMUSG00000029381	22.09	2.351
k3	AU022252	ENSMUSG00000078584	22.08	1.838
k3	Tfap2b	ENSMUSG00000025927	22.05	1.861
k3	Ugcg	ENSMUSG00000028381	21.96	-0.771
k3	Fgfbp1	ENSMUSG00000048373	21.94	1.403
k3	Qk	ENSMUSG00000062078	21.89	2.278
k3	Myadml2	ENSMUSG00000025141	21.89	1.459
k3	Dnajc25	ENSMUSG00000070972	21.84	-0.770
k3	Pacrg	ENSMUSG00000037196	21.80	2.280
k3	Ech1	ENSMUSG00000053898	21.79	1.839
k3	Entpd2	ENSMUSG00000015085	21.78	2.252
k3	Ephb2	ENSMUSG00000028664	21.70	1.409
k3	Spsb2	ENSMUSG00000038451	21.68	1.089
k3	Fggy	ENSMUSG00000028573	21.65	0.889
k3	Ptpra	ENSMUSG00000027303	21.64	2.179
k3	Rgs7	ENSMUSG00000026527	21.45	2.290
k3	Mmel1	ENSMUSG00000058183	21.45	0.976
k3	Grem2	ENSMUSG00000050069	21.44	2.293
k3	4930402H24Rik	ENSMUSG00000027309	21.43	2.168
k3	Cfap70	ENSMUSG00000039543	21.41	0.886
k3	Susd1	ENSMUSG00000038578	21.39	-0.769
k3	Tomm70a	ENSMUSG00000022752	21.31	1.474
k3	Eea1	ENSMUSG00000036499	21.27	1.950
k3	Fasn	ENSMUSG00000025153	21.26	1.458
k3	Sf3a1	ENSMUSG00000002129	21.26	1.867
k3	Peli2	ENSMUSG00000021846	21.20	0.682
k3	Ccdc157	ENSMUSG00000051427	21.14	1.866
k3	Agap3	ENSMUSG00000023353	21.14	1.042
k3	Pycr1	ENSMUSG00000025140	21.12	1.458
k3	Osbp2	ENSMUSG00000020435	21.10	1.869
k3	Cenpx	ENSMUSG00000025144	21.10	1.457
k3	Fscn2	ENSMUSG00000025380	21.07	1.459
k3	Gm24433	ENSMUSG00000077268	20.97	1.039
k3	Ptbp3	ENSMUSG00000028382	20.96	-0.767
k3	Rfng	ENSMUSG00000025158	20.93	1.457
k3	Gps1	ENSMUSG00000025156	20.93	1.457
k3	Gcgr	ENSMUSG00000025127	20.89	1.460
k3	Slc35e4	ENSMUSG00000048807	20.86	1.868
k3	Rac3	ENSMUSG00000018012	20.85	1.457
k3	Dcxr	ENSMUSG00000039450	20.85	1.457
k3	Pes1	ENSMUSG00000020430	20.85	1.864
k3	4921536K21Rik	ENSMUSG00000020434	20.84	1.864
k3	Dusp18	ENSMUSG00000047205	20.84	1.864
k3	Mtfp1	ENSMUSG00000004748	20.83	1.863
k3	Aspscr1	ENSMUSG00000025142	20.83	1.457
k3	Ttll9	ENSMUSG00000074673	20.79	2.473
k3	Cfi	ENSMUSG00000058952	20.79	1.561
k3	Lrrc45	ENSMUSG00000025145	20.77	1.457
k3	Pde6g	ENSMUSG00000025386	20.75	1.460
k3	Dus1l	ENSMUSG00000025155	20.73	1.457
k3	Oxld1	ENSMUSG00000039670	20.73	1.460
k3	Ccdc137	ENSMUSG00000049957	20.73	1.460
k3	Ppp1r27	ENSMUSG00000025129	20.71	1.459
k3	Mcrip1	ENSMUSG00000061111	20.71	1.459
k3	Hnrnpl	ENSMUSG00000015165	20.71	1.831
k3	Septin11	ENSMUSG00000058013	20.70	2.383
k3	Atrn	ENSMUSG00000027312	20.68	2.174
k3	Morc2a	ENSMUSG00000034543	20.67	1.866
k3	Tug1	ENSMUSG00000056579	20.67	1.866
k3	Gar1	ENSMUSG00000028010	20.66	1.562
k3	Tbc1d10a	ENSMUSG00000034412	20.64	1.862
k3	Castor1	ENSMUSG00000020424	20.63	1.862
k3	Hgs	ENSMUSG00000025793	20.62	1.459
k3	Arl16	ENSMUSG00000057594	20.62	1.459
k3	Actn4	ENSMUSG00000054808	20.60	1.831
k3	Faap100	ENSMUSG00000025384	20.58	1.459
k3	Etnk2	ENSMUSG00000070644	20.58	1.654
k3	2010109A12Rik	ENSMUSG00000029384	20.55	2.383
k3	Ccng2	ENSMUSG00000029385	20.51	2.381
k3	Alyref	ENSMUSG00000025134	20.50	1.459
k3	Anapc11	ENSMUSG00000025135	20.50	1.459
k3	Ccni	ENSMUSG00000063015	20.50	2.383
k3	Sirt7	ENSMUSG00000025138	20.49	1.459
k3	Elf2	ENSMUSG00000037174	20.47	2.301
k3	Gal3st1	ENSMUSG00000049721	20.46	1.862
k3	Pcyt2	ENSMUSG00000025137	20.43	1.459
k3	Plau	ENSMUSG00000021822	20.40	0.883
k3	Tcn2	ENSMUSG00000020432	20.39	1.865
k3	Mrpl12	ENSMUSG00000039640	20.39	1.459
k3	Slc25a10	ENSMUSG00000025792	20.33	1.459
k3	Arhgdia	ENSMUSG00000025132	20.31	1.459
k3	P4hb	ENSMUSG00000025130	20.30	1.459
k3	Mafg	ENSMUSG00000051510	20.25	1.458
k3	Atp2b4	ENSMUSG00000026463	20.20	1.656
k3	Grcc10	ENSMUSG00000072772	20.19	1.687
k3	Rnu7	ENSMUSG00000089083	20.19	1.687
k3	Slc38a10	ENSMUSG00000061306	20.15	1.458
k3	0610009L18Rik	ENSMUSG00000043644	20.10	1.458
k3	Hmga1b	ENSMUSG00000078249	20.09	1.466
k3	Gm11771	ENSMUSG00000083618	20.09	1.466
k3	Actg1	ENSMUSG00000062825	20.09	1.458
k3	Tbc1d23	ENSMUSG00000022749	20.01	1.472
k3	Bahcc1	ENSMUSG00000039741	19.99	1.458
k3	Slc4a11	ENSMUSG00000074796	19.93	2.185
k3	Kalrn	ENSMUSG00000061751	19.92	-1.053
k3	Kcnh2	ENSMUSG00000038319	19.79	1.185
k3	Sh3bgrl2	ENSMUSG00000032261	19.75	1.246
k3	1500035N22Rik	ENSMUSG00000059631	19.61	1.185
k3	Cbr2	ENSMUSG00000025150	19.54	1.465
k3	Casp6	ENSMUSG00000027997	19.36	1.568
k3	Notum	ENSMUSG00000042988	19.32	1.465
k3	Tspan10	ENSMUSG00000039691	19.21	1.465
k3	Nploc4	ENSMUSG00000039703	19.17	1.465
k3	Eaf2	ENSMUSG00000022838	19.13	1.925
k3	4930444P10Rik	ENSMUSG00000067795	19.06	1.005
k3	Jag1	ENSMUSG00000027276	18.96	1.869
k3	Slc16a4	ENSMUSG00000027896	18.92	1.258
k3	Fgf9	ENSMUSG00000021974	18.91	1.741
k3	Yy1	ENSMUSG00000021264	18.85	1.821
k3	Cmss1	ENSMUSG00000022748	18.82	1.595
k3	LOC115487912	ENSMUSG00000088169	18.82	2.485
k3	Klhl7	ENSMUSG00000028986	18.81	1.487
k3	Ate1	ENSMUSG00000030850	18.80	1.297
k3	Casc3	ENSMUSG00000078676	18.76	2.485
k3	Gm12359	ENSMUSG00000075576	18.76	2.485
k3	Kif20b	ENSMUSG00000024795	18.72	2.146
k3	Lrtm1	ENSMUSG00000045776	18.71	1.651
k3	Msl1	ENSMUSG00000052915	18.68	2.485
k3	Abcf2	ENSMUSG00000028953	18.65	1.184
k3	Psmd3	ENSMUSG00000017221	18.64	2.485
k3	Cox6a1	ENSMUSG00000041697	18.63	1.592
k3	Bag2	ENSMUSG00000042215	18.63	1.733
k3	Nob1	ENSMUSG00000003848	18.56	0.999
k3	Rnf126	ENSMUSG00000035890	18.52	1.523
k3	Thra	ENSMUSG00000058756	18.48	2.485
k3	Wwp2	ENSMUSG00000031930	18.47	1.000
k3	Nr1d1	ENSMUSG00000020889	18.47	2.485
k3	Med24	ENSMUSG00000017210	18.47	2.484
k3	Hic1	ENSMUSG00000043099	18.39	1.986
k3	Mir132	ENSMUSG00000065537	18.39	1.986
k3	Mir212	ENSMUSG00000065590	18.39	1.986
k3	Mitf	ENSMUSG00000035158	18.38	1.195
k3	Polrmt	ENSMUSG00000020329	18.34	1.271
k3	Stk4	ENSMUSG00000018209	18.33	2.203
k3	Tomm34	ENSMUSG00000018322	18.33	2.203
k3	Hcn2	ENSMUSG00000020331	18.32	1.528
k3	Rpl7	ENSMUSG00000043716	18.31	1.004
k3	Rdh10	ENSMUSG00000025921	18.31	1.004
k3	Slc16a12	ENSMUSG00000009378	18.29	2.147
k3	Arrdc3	ENSMUSG00000074794	18.29	2.502
k3	Lrrc66	ENSMUSG00000067206	18.29	1.359
k3	Tmed6	ENSMUSG00000031919	18.24	1.000
k3	Has3	ENSMUSG00000031910	18.21	0.998
k3	Med1	ENSMUSG00000018160	18.21	1.240
k3	Pank1	ENSMUSG00000033610	18.18	2.146
k3	Thumpd1	ENSMUSG00000030942	18.14	0.995
k3	Zfp358	ENSMUSG00000047264	18.03	0.106
k3	Terf2	ENSMUSG00000031921	18.01	0.999
k3	Farp1	ENSMUSG00000025555	17.97	1.311
k3	Ywhab	ENSMUSG00000018326	17.93	2.207
k3	Smarcd3	ENSMUSG00000028949	17.91	1.182
k3	Gm13477	ENSMUSG00000083849	17.89	1.350
k3	Cyb5b	ENSMUSG00000031924	17.84	0.997
k3	Nip7	ENSMUSG00000031917	17.82	0.996
k3	Cog8	ENSMUSG00000031916	17.82	0.996
k3	Acsm5	ENSMUSG00000030972	17.81	0.970
k3	Cdk7	ENSMUSG00000069089	17.79	1.153
k3	Pdilt	ENSMUSG00000030968	17.73	0.970
k3	Apba1	ENSMUSG00000024897	17.67	0.485
k3	Nsmce4a	ENSMUSG00000040331	17.62	1.293
k3	Micu2	ENSMUSG00000021973	17.53	1.745
k3	Arhgef18	ENSMUSG00000004568	17.47	0.105
k3	Pex11g	ENSMUSG00000069633	17.45	0.103
k3	Tex45	ENSMUSG00000040340	17.45	0.103
k3	Trappc5	ENSMUSG00000040236	17.40	0.104
k3	Fcor	ENSMUSG00000089665	17.40	0.104
k3	Acsm2	ENSMUSG00000030945	17.33	0.977
k3	Zdhhc20	ENSMUSG00000021969	17.32	1.744
k3	Dbndd2	ENSMUSG00000017734	17.31	2.209
k3	Tenm2	ENSMUSG00000049336	17.28	1.355
k3	Atp1a1	ENSMUSG00000033161	17.26	0.753
k3	Fam189a2	ENSMUSG00000071604	17.23	0.484
k3	Pum2	ENSMUSG00000020594	17.20	2.094
k3	Tub	ENSMUSG00000031028	17.14	1.606
k3	Gtdc1	ENSMUSG00000036890	17.09	1.349
k3	Bbx	ENSMUSG00000022641	17.01	1.650
k3	Atp6v1b1	ENSMUSG00000006269	17.01	1.853
k4	Erlin1	ENSMUSG00000025198	3510075.56	0.590
k4	Cpn1	ENSMUSG00000025196	3510070.56	0.393
k4	Chuk	ENSMUSG00000025199	3510068.76	0.149
k4	Cutc	ENSMUSG00000025193	3510062.59	0.810
k4	Abcc2	ENSMUSG00000025194	3510060.44	0.556
k4	Cnnm1	ENSMUSG00000025189	3510048.34	-0.789
k4	Got1	ENSMUSG00000025190	3510048.05	-0.789
k4	Entpd7	ENSMUSG00000025192	3510047.47	-0.789
k4	Wdr19	ENSMUSG00000037890	19661.95	-0.267
k4	Ube2k	ENSMUSG00000029203	19661.16	-0.267
k4	Ugdh	ENSMUSG00000029201	19661.08	-0.267
k4	Smim14	ENSMUSG00000037822	19661.02	-0.267
k4	Trmt112	ENSMUSG00000038812	7479.33	0.756
k4	Slc22a12	ENSMUSG00000061742	7478.84	0.616
k4	Esrra	ENSMUSG00000024955	7478.36	0.726
k4	Ehd1	ENSMUSG00000024772	7467.84	0.736
k4	Rps6ka4	ENSMUSG00000024952	7467.39	0.431
k4	Gm14963	ENSMUSG00000085196	7466.07	0.617
k4	Men1	ENSMUSG00000024947	7463.34	0.485
k4	Mir192	ENSMUSG00000065523	7462.52	0.251
k4	Mir194-2	ENSMUSG00000065582	7462.52	0.251
k4	Map4k2	ENSMUSG00000024948	7461.92	0.252
k4	Cdc42bpg	ENSMUSG00000024769	7461.62	0.247
k4	Sf1	ENSMUSG00000024949	7460.11	0.258
k4	Pygm	ENSMUSG00000032648	7460.00	0.274
k4	Rasgrp2	ENSMUSG00000032946	7459.62	0.270
k4	Plxnc1	ENSMUSG00000074785	6313.19	-0.868
k4	Tmcc3	ENSMUSG00000020023	6312.47	-0.868
k4	D630024D03Rik	ENSMUSG00000085772	6084.38	0.404
k4	Cpeb4	ENSMUSG00000020300	6078.11	0.288
k4	Stc2	ENSMUSG00000020303	6069.27	-0.343
k4	Nsg2	ENSMUSG00000020297	6062.39	-0.474
k4	Gstp2	ENSMUSG00000038155	4188.83	0.373
k4	Pold4	ENSMUSG00000024854	4188.35	0.372
k4	Rps6kb2	ENSMUSG00000024830	4188.00	0.376
k4	Ndufv1	ENSMUSG00000037916	4187.65	0.373
k4	Aip	ENSMUSG00000024847	4187.63	0.370
k4	Tmem134	ENSMUSG00000024845	4187.63	0.370
k4	Pitpnm1	ENSMUSG00000024851	4186.31	0.369
k4	Acy3	ENSMUSG00000024866	4161.38	0.185
k4	Gstp3	ENSMUSG00000058216	4160.33	-0.285
k4	Lrp5	ENSMUSG00000024913	4101.89	-0.275
k4	Tcirg1	ENSMUSG00000001750	4095.32	-0.230
k4	Rad9a	ENSMUSG00000024824	3929.29	0.549
k4	Chka	ENSMUSG00000024843	3899.94	0.099
k4	Clcf1	ENSMUSG00000040663	3872.84	0.773
k4	1810055G02Rik	ENSMUSG00000035372	3853.28	0.410
k4	Ppp6r3	ENSMUSG00000024908	3849.76	0.139
k4	Gm23859	ENSMUSG00000089008	2959.98	-0.658
k4	Tmx3	ENSMUSG00000024614	2959.68	-0.658
k4	Ly6g2	ENSMUSG00000047728	2629.30	-0.979
k4	9030619P08Rik	ENSMUSG00000053168	2629.00	-0.979
k4	Ly6i	ENSMUSG00000022586	2628.99	-0.979
k4	Zfp41	ENSMUSG00000047003	2628.92	-0.979
k4	Ly6f	ENSMUSG00000022583	2628.69	-0.979
k4	Oser1	ENSMUSG00000035399	1983.98	-0.385
k4	Hnf4a	ENSMUSG00000017950	1971.41	-0.337
k4	Hnf4aos	ENSMUSG00000046840	1971.18	-0.337
k4	Ttpal	ENSMUSG00000017679	1969.88	-0.341
k4	2310001K24Rik	ENSMUSG00000053353	1968.12	-0.260
k4	Fitm2	ENSMUSG00000048486	1968.12	-0.260
k4	Serinc3	ENSMUSG00000017707	1964.35	-0.260
k4	0610039K10Rik	ENSMUSG00000058812	1964.20	-0.260
k4	Sod2	ENSMUSG00000006818	1942.38	0.503
k4	Tcp1	ENSMUSG00000068039	1937.21	0.454
k4	Mrpl18	ENSMUSG00000057388	1937.21	0.454
k4	LOC115488839	ENSMUSG00000065105	1937.21	0.454
k4	Slc22a2	ENSMUSG00000040966	1928.66	0.216
k4	Slc2a5	ENSMUSG00000028976	1912.40	0.347
k4	Slc25a33	ENSMUSG00000028982	1911.43	0.345
k4	Spsb1	ENSMUSG00000039911	1904.32	0.219
k4	H6pd	ENSMUSG00000028980	1903.59	0.216
k4	Pik3cd	ENSMUSG00000039936	1895.98	-0.681
k4	Aldh1l2	ENSMUSG00000020256	1669.59	-0.493
k4	Slc41a2	ENSMUSG00000034591	1669.10	-0.492
k4	D10Wsu102e	ENSMUSG00000020255	1667.99	-0.492
k4	Txnrd1	ENSMUSG00000020250	1667.63	0.428
k4	1700028I16Rik	ENSMUSG00000056821	1667.49	0.430
k4	Chst11	ENSMUSG00000034612	1667.31	-0.491
k4	Glra3	ENSMUSG00000038257	1423.00	-0.877
k4	Gmpr	ENSMUSG00000000253	1002.20	0.491
k4	Mylip	ENSMUSG00000038175	1000.85	-0.588
k4	Zpld1	ENSMUSG00000064310	998.56	-0.235
k4	Slc1a1	ENSMUSG00000024935	822.67	0.022
k4	Jak2	ENSMUSG00000024789	819.88	-0.537
k4	Plpp6	ENSMUSG00000040105	819.06	-0.536
k4	Spata6l	ENSMUSG00000064202	818.95	-0.536
k4	Osbpl3	ENSMUSG00000029822	720.48	0.950
k4	Nubp1	ENSMUSG00000022503	582.96	-0.550
k4	Tvp23a	ENSMUSG00000050908	582.92	-0.550
k4	Dexi	ENSMUSG00000038055	582.41	-0.550
k4	Clec16a	ENSMUSG00000068663	582.41	-0.550
k4	Cabp2	ENSMUSG00000024857	348.62	0.418
k4	Cdk2ap2	ENSMUSG00000024856	345.97	0.415
k4	Gstp1	ENSMUSG00000060803	322.30	-0.025
k4	Kmt5b	ENSMUSG00000045098	318.20	0.071
k4	Tbx10	ENSMUSG00000037477	314.56	-0.606
k4	Snord3b-ps1	ENSMUSG00000064400	313.39	-0.606
k4	Aldh3b1	ENSMUSG00000024885	313.12	-0.606
k4	Doc2g	ENSMUSG00000024871	285.46	0.654
k4	Slc17a1	ENSMUSG00000021335	269.55	-0.163
k4	H1f6	ENSMUSG00000036211	268.60	-0.163
k4	Slc17a3	ENSMUSG00000036083	266.36	-0.048
k4	C230035I16Rik	ENSMUSG00000085024	266.25	-0.396
k4	H2ac6	ENSMUSG00000069270	265.32	-0.112
k4	H1f4	ENSMUSG00000051627	265.28	-0.112
k4	H2bc6	ENSMUSG00000047246	265.28	-0.112
k4	Abt1	ENSMUSG00000036376	262.02	-0.434
k4	Cabp4	ENSMUSG00000024842	259.04	-0.028
k4	H2ac7	ENSMUSG00000071478	258.36	-0.363
k4	H2ac8	ENSMUSG00000069272	258.25	-0.363
k4	H2ac4	ENSMUSG00000061615	257.86	-0.363
k4	H2ac5-ps	ENSMUSG00000080999	257.86	-0.363
k4	H2bc8	ENSMUSG00000058385	257.85	-0.363
k4	H4c4	ENSMUSG00000061482	257.66	-0.363
k4	H2bc7	ENSMUSG00000069268	257.48	-0.363
k4	H1f3	ENSMUSG00000052565	257.27	-0.363
k4	H4c6	ENSMUSG00000069274	257.27	-0.363
k4	H2bc4	ENSMUSG00000018102	257.25	-0.363
k4	H3c3	ENSMUSG00000069310	256.76	-0.363
k4	H2bc3	ENSMUSG00000075031	256.76	-0.363
k4	Ass1	ENSMUSG00000076441	214.46	1.629
k4	Hmcn2	ENSMUSG00000055632	213.87	1.625
k4	Irx2	ENSMUSG00000001504	204.02	-0.320
k4	Etv6	ENSMUSG00000030199	203.84	-0.211
k4	Kap	ENSMUSG00000032758	199.97	-0.741
k4	Gpr107	ENSMUSG00000000194	192.17	1.708
k4	Aldh9a1	ENSMUSG00000026687	191.40	0.287
k4	Syn3	ENSMUSG00000059602	177.39	0.965
k4	Rorc	ENSMUSG00000028150	173.38	0.447
k4	Lman2l	ENSMUSG00000001143	173.28	1.405
k4	Selenbp2	ENSMUSG00000068877	171.76	-0.435
k4	Rgs9	ENSMUSG00000020599	170.32	-0.442
k4	Axin2	ENSMUSG00000000142	170.23	-0.442
k4	Gna13	ENSMUSG00000020611	169.83	-0.442
k4	Gm11696	ENSMUSG00000056687	169.80	-0.442
k4	Abl1	ENSMUSG00000026842	167.75	1.711
k4	Xpo7	ENSMUSG00000022100	166.80	1.608
k4	Dmtn	ENSMUSG00000022099	166.73	1.331
k4	Dok2	ENSMUSG00000022102	166.54	1.607
k4	Arid5a	ENSMUSG00000037447	163.69	0.872
k4	Lgals1	ENSMUSG00000068220	162.48	0.826
k4	Nol12	ENSMUSG00000033099	161.81	0.823
k4	Kansl3	ENSMUSG00000010453	161.44	0.833
k4	Triobp	ENSMUSG00000033088	160.95	0.815
k4	Gcat	ENSMUSG00000006378	160.87	0.816
k4	Micall1	ENSMUSG00000033039	158.98	0.536
k4	Mfng	ENSMUSG00000018169	157.89	0.606
k4	Eif3l	ENSMUSG00000033047	157.25	0.602
k4	Polr2f	ENSMUSG00000033020	157.19	0.605
k4	Card10	ENSMUSG00000033170	156.86	0.597
k4	Ankrd54	ENSMUSG00000033055	156.75	0.602
k4	Trpm7	ENSMUSG00000027365	156.53	0.952
k4	Kctd17	ENSMUSG00000033287	154.79	0.102
k4	Gga1	ENSMUSG00000033128	154.47	0.095
k4	C1qtnf6	ENSMUSG00000022440	154.21	0.096
k4	1700088E04Rik	ENSMUSG00000033029	154.21	0.095
k4	Sh3bp1	ENSMUSG00000022436	154.01	0.093
k4	Slc27a2	ENSMUSG00000027359	152.29	-0.381
k4	Hdc	ENSMUSG00000027360	152.07	1.041
k4	Cdc42ep1	ENSMUSG00000049521	151.01	-0.450
k4	Pfn3	ENSMUSG00000044444	148.78	2.563
k4	Ankrd23	ENSMUSG00000067653	141.77	-0.286
k4	Actr1b	ENSMUSG00000037351	141.76	-0.286
k4	Cnnm4	ENSMUSG00000037408	141.75	-0.286
k4	Ankrd39	ENSMUSG00000079610	141.69	-0.286
k4	Fam178b	ENSMUSG00000046337	141.64	-0.286
k4	Sema4c	ENSMUSG00000026121	141.55	-0.286
k4	Syde2	ENSMUSG00000036863	138.52	0.772
k4	Lman2	ENSMUSG00000021484	134.26	2.528
k4	Abcb1b	ENSMUSG00000028970	133.47	-0.695
k4	Gm13427	ENSMUSG00000087549	133.38	1.738
k4	Abcb4	ENSMUSG00000042476	132.95	-0.695
k4	Lamc3	ENSMUSG00000026840	132.93	1.685
k4	Nsd1	ENSMUSG00000021488	132.93	2.524
k4	Elapor2	ENSMUSG00000056004	132.86	-0.696
k4	Fgfr4	ENSMUSG00000005320	132.76	2.525
k4	Tmem243	ENSMUSG00000079659	132.69	-0.695
k4	Dmtf1	ENSMUSG00000042508	132.51	-0.695
k4	Crot	ENSMUSG00000003623	132.23	-0.695
k4	Ntn1	ENSMUSG00000020902	127.22	-0.722
k4	Tox	ENSMUSG00000041272	123.01	-0.476
k4	Pou6f1	ENSMUSG00000009739	121.61	0.591
k4	Gm5475	ENSMUSG00000087444	121.15	0.591
k4	Dazap2	ENSMUSG00000000346	121.07	0.591
k4	Slc11a2	ENSMUSG00000023030	120.58	0.590
k4	Ndrg1	ENSMUSG00000005125	120.51	1.149
k4	Bnc2	ENSMUSG00000028487	120.36	1.787
k4	Snrnp40	ENSMUSG00000074088	120.21	0.795
k4	Zcchc17	ENSMUSG00000028772	118.79	0.790
k4	Col16a1	ENSMUSG00000040690	117.66	0.624
k4	Cabcoco1	ENSMUSG00000019945	117.55	0.772
k4	Poglut1	ENSMUSG00000034064	116.29	1.577
k4	Timmdc1	ENSMUSG00000002846	115.32	1.572
k4	Fubp3	ENSMUSG00000026843	114.85	1.487
k4	Ddx46	ENSMUSG00000021500	114.42	2.383
k4	Fabp3	ENSMUSG00000028773	112.73	0.660
k4	Maf	ENSMUSG00000055435	112.68	1.363
k4	Arid5b	ENSMUSG00000019947	112.12	-0.307
k4	Ncs1	ENSMUSG00000062661	109.64	1.673
k4	Mars1	ENSMUSG00000040354	108.64	2.284
k4	Pcbd2	ENSMUSG00000021496	108.33	2.653
k4	Gatb	ENSMUSG00000028085	107.47	-0.393
k4	Pum1	ENSMUSG00000028580	106.00	0.625
k4	Ddah1	ENSMUSG00000028194	102.23	0.459
k4	Txndc15	ENSMUSG00000021497	97.35	2.633
k4	Pef1	ENSMUSG00000028779	96.23	-0.550
k4	Dip2b	ENSMUSG00000023026	95.85	0.176
k4	Tsfm	ENSMUSG00000040521	95.60	2.555
k4	Larp4	ENSMUSG00000023025	95.39	0.176
k4	Igsf11	ENSMUSG00000022790	94.86	1.589
k4	Cyp27b1	ENSMUSG00000006724	94.63	2.553
k4	Slc22a6	ENSMUSG00000024650	94.24	1.571
k4	Kif5a	ENSMUSG00000074657	94.15	2.548
k4	Dctn2	ENSMUSG00000025410	94.15	2.548
k4	Eef1akmt3	ENSMUSG00000080115	93.70	2.551
k4	Arhgef25	ENSMUSG00000019467	93.63	2.550
k4	Dtx3	ENSMUSG00000040415	93.45	2.547
k4	Mettl1	ENSMUSG00000006732	93.44	2.550
k4	Trpv2	ENSMUSG00000018507	91.76	-0.560
k4	Dhcr24	ENSMUSG00000034926	91.29	1.392
k4	Rgs14	ENSMUSG00000052087	91.00	2.552
k4	Ptprcap	ENSMUSG00000045826	89.15	0.684
k4	Ubtd2	ENSMUSG00000044949	88.74	0.886
k4	Nphp3	ENSMUSG00000032558	88.25	1.519
k4	Cftr	ENSMUSG00000041301	86.97	-0.417
k4	Asz1	ENSMUSG00000010796	86.94	-0.417
k4	Cttnbp2	ENSMUSG00000000416	86.55	-0.417
k4	Ctdsp2	ENSMUSG00000078429	85.03	2.434
k4	Cdk4	ENSMUSG00000006728	84.66	2.434
k4	Zfyve21	ENSMUSG00000021286	84.14	-1.005
k4	Ddit3	ENSMUSG00000025408	84.10	2.426
k4	Mbd6	ENSMUSG00000025409	83.94	2.426
k4	Xrcc3	ENSMUSG00000021287	83.87	-1.005
k4	Mir3073a	ENSMUSG00000093090	83.67	-1.005
k4	Efcab9	ENSMUSG00000044056	83.51	0.733
k4	Stk10	ENSMUSG00000020272	83.24	0.733
k4	B3gat3	ENSMUSG00000071649	83.00	1.466
k4	A730018C14Rik	ENSMUSG00000047828	82.83	-1.006
k4	Kif26a	ENSMUSG00000021294	82.15	-1.006
k4	Aspg	ENSMUSG00000037686	82.11	-1.006
k4	Ubxn1	ENSMUSG00000071655	81.95	1.505
k4	Mir203	ENSMUSG00000065574	81.92	-1.006
k4	1810009A15Rik	ENSMUSG00000071653	81.92	1.504
k4	Ganab	ENSMUSG00000071650	81.70	1.505
k4	Atp5mpl	ENSMUSG00000021290	81.42	-1.006
k4	Tdrd9	ENSMUSG00000054003	81.42	-1.006
k4	Klc1	ENSMUSG00000021288	81.41	-1.005
k4	Slc2a2	ENSMUSG00000027690	81.38	1.374
k4	Arhgap31	ENSMUSG00000022799	81.34	1.575
k4	Gng3	ENSMUSG00000071658	81.25	1.501
k4	Bscl2	ENSMUSG00000071657	81.25	1.501
k4	Ints5	ENSMUSG00000071652	81.00	1.501
k4	Mir5136	ENSMUSG00000093314	81.00	1.501
k4	B4galt4	ENSMUSG00000022793	79.35	1.570
k4	Nxf1	ENSMUSG00000010097	78.98	1.524
k4	Fam131c	ENSMUSG00000006218	78.75	-0.432
k4	Cd96	ENSMUSG00000022657	78.46	-0.469
k4	Stx5a	ENSMUSG00000010110	78.30	1.521
k4	1700092M07Rik	ENSMUSG00000090840	77.90	1.519
k4	Nectin3	ENSMUSG00000022656	77.75	-0.469
k4	Cplane2	ENSMUSG00000073733	77.58	-0.431
k4	Plcxd2	ENSMUSG00000087141	77.57	-0.468
k4	Alpl	ENSMUSG00000028766	77.27	1.847
k4	Slc16a9	ENSMUSG00000037762	77.14	0.605
k4	Epha2	ENSMUSG00000006445	76.90	-0.428
k4	Bphl	ENSMUSG00000038286	76.54	1.602
k4	Slc3a2	ENSMUSG00000010095	76.51	1.487
k4	Hnrnpul2	ENSMUSG00000071659	76.47	1.523
k4	Wdr74	ENSMUSG00000042729	76.17	1.493
k4	Pls1	ENSMUSG00000049493	75.69	0.440
k4	Qrfp	ENSMUSG00000043102	75.31	1.847
k4	Gpr155	ENSMUSG00000041762	74.96	-0.385
k4	Fbxw11	ENSMUSG00000020271	74.90	0.527
k4	Cir1	ENSMUSG00000041777	74.78	-0.385
k4	Scrn3	ENSMUSG00000008226	74.78	-0.385
k4	Crocc	ENSMUSG00000040860	73.96	-0.424
k4	Taf6l	ENSMUSG00000003680	73.59	1.599
k4	Stat3	ENSMUSG00000004040	73.46	0.915
k4	Ubac2	ENSMUSG00000041765	73.42	1.297
k4	Coasy	ENSMUSG00000001755	73.39	0.917
k4	Mlx	ENSMUSG00000017801	73.13	0.915
k4	Mir1945	ENSMUSG00000088544	73.02	0.262
k4	Gspt1	ENSMUSG00000062203	72.92	0.261
k4	Esrrg	ENSMUSG00000026610	72.54	1.759
k4	Ugt1a2	ENSMUSG00000090171	72.54	2.269
k4	Fblim1	ENSMUSG00000006219	72.42	-0.548
k4	Polr2g	ENSMUSG00000071662	72.35	1.620
k4	Zbtb3	ENSMUSG00000071661	72.35	1.620
k4	Arhgef19	ENSMUSG00000028919	71.99	-0.545
k4	Tnip1	ENSMUSG00000020400	71.78	0.971
k4	Ripk1	ENSMUSG00000021408	71.70	1.608
k4	Fzd5	ENSMUSG00000045005	71.69	1.132
k4	Gpx3	ENSMUSG00000018339	71.67	0.983
k4	Gm13047	ENSMUSG00000082246	71.59	-0.549
k4	2810021J22Rik	ENSMUSG00000020491	71.55	-0.880
k4	Snx29	ENSMUSG00000071669	71.42	-0.305
k4	Plekhm2	ENSMUSG00000028917	71.38	-0.548
k4	Slc7a7	ENSMUSG00000000958	71.34	1.632
k4	Serpinb6a	ENSMUSG00000060147	71.29	1.607
k4	Spata21	ENSMUSG00000045004	71.25	-0.549
k4	Slc7a8	ENSMUSG00000022180	71.23	1.633
k4	Ank3	ENSMUSG00000069601	71.20	0.614
k4	Zfp39	ENSMUSG00000037001	71.20	-0.880
k4	Dock9	ENSMUSG00000025558	71.16	1.297
k4	Tns1	ENSMUSG00000055322	71.15	1.466
k4	Snord22	ENSMUSG00000065087	71.02	1.572
k4	LOC115489078	ENSMUSG00000064721	71.02	1.572
k4	LOC115489081	ENSMUSG00000065378	71.02	1.572
k4	LOC115489082	ENSMUSG00000065280	71.02	1.572
k4	LOC115489083	ENSMUSG00000065281	71.02	1.572
k4	LOC115489084	ENSMUSG00000065392	71.02	1.572
k4	LOC115489086	ENSMUSG00000065782	71.02	1.572
k4	LOC115489087	ENSMUSG00000065305	71.02	1.572
k4	Psmg4	ENSMUSG00000071451	70.98	1.601
k4	Idh1	ENSMUSG00000025950	70.82	1.106
k4	Sdhb	ENSMUSG00000009863	70.81	-0.548
k4	Gm13031	ENSMUSG00000087698	70.81	-0.548
k4	Fbxo42	ENSMUSG00000028920	70.78	-0.548
k4	Spp2	ENSMUSG00000026295	70.70	2.278
k4	Pcolce2	ENSMUSG00000015354	70.67	0.134
k4	Snn	ENSMUSG00000037972	70.64	-0.305
k4	H2aw	ENSMUSG00000078851	70.64	-0.880
k4	Szrd1	ENSMUSG00000040842	70.62	-0.548
k4	H2bu1-ps	ENSMUSG00000080712	70.61	-0.879
k4	Trim11	ENSMUSG00000020455	70.59	-0.879
k4	Slc22a23	ENSMUSG00000038267	70.56	1.609
k4	Trim17	ENSMUSG00000036964	70.55	-0.879
k4	Slc22a8	ENSMUSG00000063796	70.44	1.662
k4	Chrm1	ENSMUSG00000032773	70.17	1.853
k4	Pank1	ENSMUSG00000033610	69.85	1.428
k4	Slc6a19	ENSMUSG00000021565	69.81	1.463
k4	Dhfr	ENSMUSG00000021707	69.72	-0.337
k4	Msh3	ENSMUSG00000014850	69.57	-0.337
k4	Naglu	ENSMUSG00000001751	69.14	0.905
k4	Rhobtb1	ENSMUSG00000019944	69.12	0.853
k4	Slc34a1	ENSMUSG00000021490	69.02	2.340
k4	Haus4	ENSMUSG00000022177	68.92	1.728
k4	Fbxl2	ENSMUSG00000032507	68.87	-0.794
k4	Eif4g3	ENSMUSG00000028760	68.49	1.704
k4	Ece1	ENSMUSG00000057530	68.48	1.709
k4	Rap1gap	ENSMUSG00000041351	68.48	1.701
k4	Gpr18	ENSMUSG00000050350	68.45	1.686
k4	Slc6a19os	ENSMUSG00000021566	68.40	1.894
k4	Uba5	ENSMUSG00000032557	67.84	1.217
k4	Gm15897	ENSMUSG00000082653	67.64	-0.304
k4	Acad11	ENSMUSG00000090150	67.48	1.217
k4	Dleu7	ENSMUSG00000048281	67.28	1.623
k4	Rpl22l1	ENSMUSG00000039221	67.21	1.328
k4	Rnaseh2b	ENSMUSG00000021932	66.96	1.619
k4	B9d1	ENSMUSG00000001039	66.45	0.489
k4	B9d1os	ENSMUSG00000060808	66.45	0.489
k4	Gm2a	ENSMUSG00000000594	66.19	1.399
k4	Fam83g	ENSMUSG00000042377	66.17	0.484
k4	Ugt1a6b	ENSMUSG00000090145	66.08	2.437
k4	Senp2	ENSMUSG00000022855	66.05	2.128
k4	Epn2	ENSMUSG00000001036	65.73	0.484
k4	Gnb1l	ENSMUSG00000000884	65.19	0.782
k4	Ssbp3	ENSMUSG00000061887	65.13	1.043
k4	Igf2bp2	ENSMUSG00000033581	64.11	2.132
k4	Zfp772	ENSMUSG00000066838	64.02	-0.667
k4	Zfp773	ENSMUSG00000063535	63.93	-0.667
k4	Zfp954	ENSMUSG00000062116	63.82	-0.667
k4	Dab2	ENSMUSG00000022150	63.75	1.469
k4	Tra2b	ENSMUSG00000022858	63.70	1.894
k4	Stk24	ENSMUSG00000063410	63.68	1.498
k4	Zim1	ENSMUSG00000002266	63.62	-0.667
k4	Cdk19	ENSMUSG00000038481	63.60	1.665
k4	Peg3	ENSMUSG00000002265	63.55	-0.666
k4	Comt	ENSMUSG00000000326	63.33	0.846
k4	Fam193b	ENSMUSG00000021495	63.04	2.637
k4	Ino80d	ENSMUSG00000040865	62.81	-0.546
k4	Ino80dos	ENSMUSG00000084799	62.81	-0.546
k4	Psmc3ip	ENSMUSG00000019303	62.77	1.150
k4	Prodh	ENSMUSG00000003526	62.47	0.843
k4	Tcerg1l	ENSMUSG00000091002	62.13	0.406
k4	Slc15a1	ENSMUSG00000025557	61.94	2.479
k4	Mapk1ip1	ENSMUSG00000041775	61.76	0.406
k4	Arvcf	ENSMUSG00000000325	61.70	0.842
k4	Ppp2r2d	ENSMUSG00000041769	61.66	0.405
k4	Timm8a2	ENSMUSG00000071229	61.62	2.480
k4	Bnip3	ENSMUSG00000078566	61.61	0.405
k4	Slc22a30	ENSMUSG00000052562	61.34	1.672
k4	Coro1b	ENSMUSG00000024835	61.34	0.021
k4	Tango2	ENSMUSG00000013539	61.03	0.842
k4	Slc12a7	ENSMUSG00000017756	60.93	1.863
k4	Fam151a	ENSMUSG00000034871	60.73	1.435
k4	1700045H11Rik	ENSMUSG00000078492	60.70	1.019
k4	Errfi1	ENSMUSG00000028967	60.55	1.008
k4	Rtn4r	ENSMUSG00000043811	60.20	0.843
k4	Grk6	ENSMUSG00000074886	60.06	2.419
k4	Plekha1	ENSMUSG00000040268	59.65	1.416
k4	Slc45a1	ENSMUSG00000039838	59.35	0.788
k4	A930033H14Rik	ENSMUSG00000090622	59.32	0.708
k4	Mroh7	ENSMUSG00000047502	59.17	1.431
k4	Slc6a6	ENSMUSG00000030096	58.48	0.898
k4	Htra1	ENSMUSG00000006205	58.42	1.416
k4	Dnajb3	ENSMUSG00000081984	58.30	2.865
k4	Gm15376	ENSMUSG00000083277	57.90	2.857
k4	2610206C17Rik	ENSMUSG00000085236	57.62	0.231
k4	Hspg2	ENSMUSG00000028763	57.46	1.440
k4	Gm15372	ENSMUSG00000084195	57.43	2.880
k4	Slc6a18	ENSMUSG00000021612	57.32	2.028
k4	Xpc	ENSMUSG00000030094	57.12	0.900
k4	Lsm3	ENSMUSG00000034192	57.12	0.900
k4	Zfand6	ENSMUSG00000030629	57.12	0.231
k4	Ptch2	ENSMUSG00000028681	57.03	-0.366
k4	Amd1	ENSMUSG00000075232	56.33	1.789
k4	Rapgef6	ENSMUSG00000037533	55.59	0.912
k4	Tacc2	ENSMUSG00000030852	55.49	1.414
k4	Ugt1a6a	ENSMUSG00000054545	55.49	2.422
k4	Ccdc69	ENSMUSG00000049588	55.19	0.904
k4	Ascl4	ENSMUSG00000085111	55.18	1.042
k4	Mxd3	ENSMUSG00000021485	55.09	2.802
k4	Fbxo7	ENSMUSG00000001786	54.83	1.042
k4	Vamp3	ENSMUSG00000028955	54.69	0.845
k4	Gm24223	ENSMUSG00000089452	54.69	1.556
k4	Dgcr8	ENSMUSG00000022718	54.38	0.888
k4	Mir1306	ENSMUSG00000080452	54.38	0.888
k4	Gm24572	ENSMUSG00000093246	54.38	0.888
k4	Usp48	ENSMUSG00000043411	54.07	1.597
k4	Lyrm7	ENSMUSG00000020268	54.02	0.904
k4	Pip4k2c	ENSMUSG00000025417	54.01	2.477
k4	Bpifc	ENSMUSG00000050108	53.68	1.138
k4	Pikfyve	ENSMUSG00000025949	53.59	1.410
k4	5430402O13Rik	ENSMUSG00000085776	53.39	1.184
k4	Park7	ENSMUSG00000028964	53.18	0.708
k4	Slc36a2	ENSMUSG00000020264	53.02	1.353
[truncated: 9,862 more rows]
